# Supplementary material for: Acute PM2.5 Exposure in Distinct NSCLC Cell Lines Reveals Strong Oxidative Stress and Therapy Resistance Signatures Through Transcriptomic Analysis
Source: Toxics. 2025 Jun 8;13(6):484. doi: 10.3390/toxics13060484 (PMC12197757; doi:10.3390/toxics13060484)
Supplement: Supplementary file 1 [file toxics-13-00484-s001.zip]

Archive with 2 entries (2 files):
- DEGs list.xlsx
- Supplemetary file CDS.zip
