# Supplementary material for: Acute PM2.5 Exposure in Distinct NSCLC Cell Lines Reveals Strong Oxidative Stress and Therapy Resistance Signatures Through Transcriptomic Analysis
Source: Toxics. 2025 Jun 8;13(6):484. doi: 10.3390/toxics13060484 (PMC12197757; doi:10.3390/toxics13060484)
Supplement: Supplementary file 1 [file toxics-13-00484-s001.zip › DEGs list.xlsx]

## Sheet: A549
gene_id	Treated_01	Untreat_01	log2FoldChange	pvalue	padj	gene_name	gene_chr	gene_start	gene_end	gene_strand	gene_length	gene_biotype	gene_description	tf_family	AP_200_count	AC_count	AP_200_fpkm	AC_fpkm
ENSG00000258745	29.7806	12.0888	1.29201	0.0490282	1	AL358334.3	14	50912226	50913358	+	535	antisense	novel transcript, antisense to PYGL	-	30	12	3.04703	1.23364
ENSG00000170743	29.7806	12.0888	1.29201	0.0490282	1	SYT9	11	7238778	7469042	+	4727	protein_coding	synaptotagmin 9 [Source:HGNC Symbol;Acc:HGNC:19265]	-	30	12	0.344862	0.139622
ENSG00000118513	11.9119	30.221	-1.33394	0.0490282	1	MYB	6	135181315	135219173	+	5493	protein_coding	MYB proto-oncogene, transcription factor [Source:HGNC Symbol;Acc:HGNC:7545]	MYB	12	30	0.118708	0.30038
ENSG00000166923	42.6858	19.1402	1.15204	0.0472123	1	GREM1	15	32717974	32745107	+	14606	protein_coding	gremlin 1, DAN family BMP antagonist [Source:HGNC Symbol;Acc:HGNC:2001]	-	43	19	0.159973	0.0715454
ENSG00000073282	33.7514	14.1035	1.25159	0.0461633	1	TP63	3	189631416	189897279	+	7454	protein_coding	tumor protein p63 [Source:HGNC Symbol;Acc:HGNC:15979]	P53	34	14	0.247856	0.1033
ENSG00000109705	13.8973	34.2504	-1.29357	0.0461633	1	NKX3-2	4	13540830	13545050	-	2801	protein_coding	NK3 homeobox 2 [Source:HGNC Symbol;Acc:HGNC:951]	Homeobox	14	34	0.271597	0.667614
ENSG00000266402	16.8754	5.03736	1.71969	0.045436	1	SNHG25	17	64145970	64146476	+	278	lincRNA	small nucleolar RNA host gene 25 [Source:HGNC Symbol;Acc:HGNC:51534]	-	17	5	3.32287	0.989202
ENSG00000265683	4.96291	17.1255	-1.76127	0.045436	1	SYPL1P2	17	27351858	27352584	-	727	processed_pseudogene	synaptophysin like 1 pseudogene 2 [Source:HGNC Symbol;Acc:HGNC:53547]	-	5	17	0.373719	1.2861
ENSG00000273783	14.89	4.03001	1.85376	0.0452022	1	AL136040.1	14	81221218	81222460	+	1130	antisense	uncharacterized LOC101928504 [Source:NCBI gene;Acc:101928504]	-	15	4	0.721311	0.194689
ENSG00000267390	14.89	4.03001	1.85376	0.0452022	1	AC036176.1	18	63367328	63381629	+	785	antisense	novel transcript, antisense to KDSR	-	15	4	1.03832	0.280253
ENSG00000233680	14.89	4.03001	1.85376	0.0452022	1	HNRNPA1P27	X	100887636	100888590	-	955	processed_pseudogene	heterogeneous nuclear ribonucleoprotein A1 pseudogene 27 [Source:HGNC Symbol;Acc:HGNC:39545]	-	15	4	0.853488	0.230365
ENSG00000153253	14.89	4.03001	1.85376	0.0452022	1	SCN3A	2	165087522	165204067	-	9840	protein_coding	sodium voltage-gated channel alpha subunit 3 [Source:HGNC Symbol;Acc:HGNC:10590]	-	15	4	0.0828335	0.0223576
ENSG00000260751	18.8608	6.0447	1.62184	0.0451175	1	AC008870.2	16	23568673	23569696	+	1024	sense_intronic	novel transcript	-	19	6	1.00824	0.322263
ENSG00000248698	5.95562	19.1402	-1.66351	0.0451175	1	LINC01085	4	14111968	14140052	+	2587	transcribed_processed_pseudogene	long intergenic non-protein coding RNA 1085 [Source:HGNC Symbol;Acc:HGNC:27198]	-	6	19	0.126027	0.40394
ENSG00000274667	5.95562	19.1402	-1.66351	0.0451175	1	AC090517.2	15	56729932	56730611	-	680	sense_intronic	novel transcript, sense intronic to	-	6	19	0.47946	1.53675
ENSG00000233966	20.8462	47.3459	-1.17857	0.0447435	1	UBE2SP1	17	15704232	15704900	-	669	processed_pseudogene	ubiquitin conjugating enzyme E2 S pseudogene 1 [Source:HGNC Symbol;Acc:HGNC:30864]	-	21	47	1.7057	3.86395
ENSG00000249532	20.8462	7.05205	1.54712	0.0444891	1	AC106864.1	4	112646476	112650051	-	743	antisense	novel transcript	-	21	7	1.53582	0.518166
ENSG00000100027	6.94833	21.1549	-1.58886	0.0444891	1	YPEL1	22	21697544	21735834	-	4713	protein_coding	yippee like 1 [Source:HGNC Symbol;Acc:HGNC:12845]	-	7	21	0.0807068	0.245065
ENSG00000172318	6.94833	21.1549	-1.58886	0.0444891	1	B3GALT1	2	167868948	167874041	+	5094	protein_coding	beta-1,3-galactosyltransferase 1 [Source:HGNC Symbol;Acc:HGNC:916]	-	7	21	0.0746705	0.226736
ENSG00000274956	6.94833	21.1549	-1.58886	0.0444891	1	NKAIN3-IT1	8	62977861	62984900	+	7040	lincRNA	NKAIN3 intronic transcript [Source:HGNC Symbol;Acc:HGNC:48595]	-	7	21	0.05403	0.164061
ENSG00000227344	12.9046	3.02267	2.04979	0.0439913	1	HAUS6P1	7	53187388	53188938	+	1551	processed_pseudogene	HAUS augmin like complex subunit 6 pseudogene 1 [Source:HGNC Symbol;Acc:HGNC:43764]	-	13	3	0.455451	0.106382
ENSG00000235978	12.9046	3.02267	2.04979	0.0439913	1	AC018816.1	3	4814294	4887293	-	1251	antisense	novel transcript, antisense to ITPR1	-	13	3	0.564671	0.131894
ENSG00000212724	12.9046	3.02267	2.04979	0.0439913	1	KRTAP2-3	17	41059240	41060114	-	875	protein_coding	keratin associated protein 2-3 [Source:HGNC Symbol;Acc:HGNC:18906]	-	13	3	0.807319	0.18857
ENSG00000207110	2.97749	13.0961	-2.09099	0.0439913	1	RNU1-106P	8	127999131	127999294	+	164	snRNA	RNA, U1 small nuclear 106, pseudogene [Source:HGNC Symbol;Acc:HGNC:48448]	-	3	13	0.994002	4.35973
ENSG00000248971	2.97749	13.0961	-2.09099	0.0439913	1	KRT8P46	4	102728746	102730171	-	1426	processed_pseudogene	keratin 8 pseudogene 46 [Source:HGNC Symbol;Acc:HGNC:39880]	-	3	13	0.114317	0.501399
ENSG00000111215	2.97749	13.0961	-2.09099	0.0439913	1	PRR4	12	10845849	10849475	-	1310	protein_coding	proline rich 4 [Source:HGNC Symbol;Acc:HGNC:18020]	-	3	13	0.12444	0.545798
ENSG00000260793	7.94104	23.1696	-1.52991	0.043693	1	AC003102.1	17	44221401	44223710	+	2012	antisense	novel transcript, antisense to UBTF	-	8	23	0.216059	0.628723
ENSG00000237037	7.94104	23.1696	-1.52991	0.043693	1	NDUFA6-DT	22	42090931	42137742	+	5206	processed_transcript	NDUFA6 divergent transcript [Source:HGNC Symbol;Acc:HGNC:45273]	-	8	23	0.0835018	0.242987
ENSG00000267257	7.94104	23.1696	-1.52991	0.043693	1	AC105105.1	18	58535415	58538552	+	2553	antisense	novel transcript, antisense to ALPK2	-	8	23	0.170274	0.495492
ENSG00000225177	26.8025	10.0741	1.40076	0.041904	1	FLJ46906	6	138692548	138697288	+	1220	antisense	uncharacterized LOC441172 [Source:NCBI gene;Acc:441172]	-	27	10	1.20258	0.450816
ENSG00000154099	10.9192	2.01533	2.36789	0.041032	1	DNAAF1	16	84145287	84178767	+	7783	protein_coding	dynein axonemal assembly factor 1 [Source:HGNC Symbol;Acc:HGNC:30539]	-	11	2	0.076799	0.0141333
ENSG00000213260	10.9192	2.01533	2.36789	0.041032	1	YWHAZP5	10	105686322	105687051	+	730	processed_pseudogene	tyrosine 3-monooxygenase/tryptophan 5-monooxygenase activation protein zeta pseudogene 5 [Source:HGNC Symbol;Acc:HGNC:30564]	-	11	2	0.818803	0.150684
ENSG00000252367	10.9192	2.01533	2.36789	0.041032	1	RF00019	20	5113993	5114083	-	91	misc_RNA		-	11	2	6.56842	1.20878
ENSG00000240996	10.9192	2.01533	2.36789	0.041032	1	AL157400.4	10	89694295	89697928	-	667	lincRNA	novel transcript	-	11	2	0.896142	0.164916
ENSG00000138271	1.98478	11.0814	-2.40865	0.041032	1	GPR87	3	151294086	151316952	-	1698	protein_coding	G protein-coupled receptor 87 [Source:HGNC Symbol;Acc:HGNC:4538]	-	2	11	0.0640033	0.356299
ENSG00000261488	1.98478	11.0814	-2.40865	0.041032	1	TBILA	3	112133423	112135359	+	1937	antisense	TGF-beta induced lncRNA [Source:HGNC Symbol;Acc:HGNC:53943]	-	2	11	0.0561061	0.312336
ENSG00000208772	1.98478	11.0814	-2.40865	0.041032	1	SNORD94	2	86135870	86136006	+	137	snoRNA	small nucleolar RNA, C/D box 94 [Source:HGNC Symbol;Acc:HGNC:32756]	-	2	11	0.793267	4.41603
ENSG00000198944	1.98478	11.0814	-2.40865	0.041032	1	SOWAHA	5	132813587	132816797	+	3211	protein_coding	sosondowah ankyrin repeat domain family member A [Source:HGNC Symbol;Acc:HGNC:27033]	-	2	11	0.0338454	0.188413
ENSG00000231731	1.98478	11.0814	-2.40865	0.041032	1	AC010976.1	2	127455394	127514623	+	5510	antisense	novel transcript, antisense to IWS1	-	2	11	0.0197237	0.1098
ENSG00000205918	1.98478	11.0814	-2.40865	0.041032	1	PDPK2P	16	2616121	2643296	-	4426	transcribed_unprocessed_pseudogene	3-phosphoinositide dependent protein kinase 2, pseudogene [Source:HGNC Symbol;Acc:HGNC:49897]	-	2	11	0.0245543	0.136691
ENSG00000256973	1.98478	11.0814	-2.40865	0.041032	1	AC053513.1	12	22460519	22463914	-	738	lincRNA	novel transcript	-	2	11	0.14726	0.819777
ENSG00000198208	5.95562	1.38778e-17	5.6044	0.0409646	1	RPS6KL1	14	74903954	74923396	-	7617	protein_coding	ribosomal protein S6 kinase like 1 [Source:HGNC Symbol;Acc:HGNC:20222]	-	6	0	0.0428033	0
ENSG00000120328	5.95562	1.38778e-17	5.6044	0.0409646	1	PCDHB12	5	141208697	141212571	+	3875	protein_coding	protocadherin beta 12 [Source:HGNC Symbol;Acc:HGNC:8683]	-	6	0	0.0841374	0
ENSG00000265778	5.95562	1.38778e-17	5.6044	0.0409646	1	AC018413.1	18	76491652	76493918	+	1393	antisense	uncharacterized LOC101927989 [Source:NCBI gene;Acc:101927989]	-	6	0	0.234051	0
ENSG00000278922	5.95562	1.38778e-17	5.6044	0.0409646	1	AC002310.6	16	30526918	30528294	+	1377	TEC	novel transcript	-	6	0	0.23677	0
ENSG00000269514	5.95562	1.38778e-17	5.6044	0.0409646	1	AC024257.3	12	48198357	48230275	+	6938	antisense	novel transcript, antisense to OR10AD1	-	6	0	0.0469923	0
ENSG00000173947	5.95562	1.38778e-17	5.6044	0.0409646	1	PIFO	1	111346288	111353013	+	4261	protein_coding	primary cilia formation [Source:HGNC Symbol;Acc:HGNC:27009]	-	6	0	0.0765155	0
ENSG00000207973	5.95562	1.38778e-17	5.6044	0.0409646	1	MIR589	7	5495819	5495917	-	99	miRNA	microRNA 589 [Source:HGNC Symbol;Acc:HGNC:32845]	-	6	0	3.29326	0
ENSG00000255348	5.95562	1.38778e-17	5.6044	0.0409646	1	AP001775.2	11	134178824	134186166	+	334	antisense	novel transcript	-	6	0	0.976146	0
ENSG00000272892	5.95562	1.38778e-17	5.6044	0.0409646	1	AL133551.1	10	67849525	67850746	+	1222	lincRNA	novel transcript	-	6	0	0.266802	0
ENSG00000269194	5.95562	1.38778e-17	5.6044	0.0409646	1	AC006942.1	19	49808933	49809738	+	520	antisense	novel transcript, antisense to FUZ	-	6	0	0.626986	0
ENSG00000228323	5.95562	1.38778e-17	5.6044	0.0409646	1	AC008440.1	19	53854581	53869107	-	439	antisense	novel transcript, antisense to MYADM	-	6	0	0.742671	0
ENSG00000206989	5.95562	1.38778e-17	5.6044	0.0409646	1	SNORD63	5	138561043	138561110	-	68	snoRNA	small nucleolar RNA, C/D box 63 [Source:HGNC Symbol;Acc:HGNC:10220]	-	6	0	4.7946	0
ENSG00000255197	5.95562	1.38778e-17	5.6044	0.0409646	1	AC090559.1	11	47383148	47409190	-	1113	antisense	novel transcript	-	6	0	0.292931	0
ENSG00000183067	5.95562	1.38778e-17	5.6044	0.0409646	1	IGSF5	21	39745407	39802096	+	2650	protein_coding	immunoglobulin superfamily member 5 [Source:HGNC Symbol;Acc:HGNC:5952]	-	6	0	0.123031	0
ENSG00000227382	5.95562	1.38778e-17	5.6044	0.0409646	1	EIF4A2P2	10	73199826	73201225	+	1070	processed_pseudogene	eukaryotic translation initiation factor 4A2 pseudogene 2 [Source:HGNC Symbol;Acc:HGNC:45099]	-	6	0	0.304703	0
ENSG00000229161	5.95562	1.38778e-17	5.6044	0.0409646	1	TCP1P1	7	42794906	42802494	+	1610	unprocessed_pseudogene	t-complex 1 pseudogene 1 [Source:HGNC Symbol;Acc:HGNC:11659]	-	6	0	0.202505	0
ENSG00000253284	5.95562	1.38778e-17	5.6044	0.0409646	1	AC092828.1	12	19147074	19154659	+	5391	sense_intronic	novel transcript	-	6	0	0.0604772	0
ENSG00000267034	5.95562	1.38778e-17	5.6044	0.0409646	1	AC010980.2	2	222317242	222318653	-	1412	lincRNA	novel transcript	-	6	0	0.230901	0
ENSG00000196711	5.95562	1.38778e-17	5.6044	0.0409646	1	ALKAL1	8	52534037	52565507	-	1217	protein_coding	ALK and LTK ligand 1 [Source:HGNC Symbol;Acc:HGNC:33775]	-	6	0	0.267899	0
ENSG00000148377	5.95562	1.38778e-17	5.6044	0.0409646	1	IDI2	10	1018907	1025859	-	1359	protein_coding	isopentenyl-diphosphate delta isomerase 2 [Source:HGNC Symbol;Acc:HGNC:23487]	-	6	0	0.239906	0
ENSG00000264539	5.95562	1.38778e-17	5.6044	0.0409646	1	MIR548AR	13	114244505	114244561	+	57	miRNA	microRNA 548ar [Source:HGNC Symbol;Acc:HGNC:43455]	-	6	0	5.71987	0
ENSG00000279294	5.95562	1.38778e-17	5.6044	0.0409646	1	AC092135.1	16	81618505	81620563	+	2059	TEC	novel transcript	-	6	0	0.158345	0
ENSG00000168675	5.95562	1.38778e-17	5.6044	0.0409646	1	LDLRAD4	18	13217498	13652755	+	16759	protein_coding	low density lipoprotein receptor class A domain containing 4 [Source:HGNC Symbol;Acc:HGNC:1224]	-	6	0	0.0194542	0
ENSG00000280191	5.95562	1.38778e-17	5.6044	0.0409646	1	LINC01669	21	6060340	6076305	+	1681	lincRNA	long intergenic non-protein coding RNA 1669 [Source:HGNC Symbol;Acc:HGNC:52457]	-	6	0	0.193952	0
ENSG00000160678	1.38778e-17	6.0447	-5.62509	0.0409646	1	S100A1	1	153627926	153632039	+	3030	protein_coding	S100 calcium binding protein A1 [Source:HGNC Symbol;Acc:HGNC:10486]	-	0	6	0	0.10891
ENSG00000279878	1.38778e-17	6.0447	-5.62509	0.0409646	1	AP003108.5	11	61525708	61526602	-	895	TEC	novel transcript	-	0	6	0	0.368712
ENSG00000275910	1.38778e-17	6.0447	-5.62509	0.0409646	1	AC138932.5	16	15015828	15016390	-	563	antisense	novel transcript, antisense to PDXDC1	-	0	6	0	0.586141
ENSG00000013297	1.38778e-17	6.0447	-5.62509	0.0409646	1	CLDN11	3	170418865	170454733	+	3732	protein_coding	claudin 11 [Source:HGNC Symbol;Acc:HGNC:8514]	-	0	6	0	0.0884238
ENSG00000230732	1.38778e-17	6.0447	-5.62509	0.0409646	1	AC016949.1	3	196912646	196914579	+	1413	sense_intronic	novel transcript	-	0	6	0	0.233544
ENSG00000230069	1.38778e-17	6.0447	-5.62509	0.0409646	1	LRRC37A15P	4	102727274	102730721	-	1355	processed_pseudogene	leucine rich repeat containing 37 member A15, pseudogene [Source:HGNC Symbol;Acc:HGNC:43819]	-	0	6	0	0.243541
ENSG00000255886	1.38778e-17	6.0447	-5.62509	0.0409646	1	AC020611.2	12	64038562	64097618	-	671	antisense	novel transcript	-	0	6	0	0.4918
ENSG00000268041	1.38778e-17	6.0447	-5.62509	0.0409646	1	AC010616.1	19	41907705	41928516	-	2078	protein_coding	Ets2 repressor factor-like [Source:NCBI gene;Acc:390937]	-	0	6	0	0.158805
ENSG00000202523	1.38778e-17	6.0447	-5.62509	0.0409646	1	RF00019	9	83992932	83993033	+	102	misc_RNA		-	0	6	0	3.23527
ENSG00000275191	1.38778e-17	6.0447	-5.62509	0.0409646	1	AC007497.1	16	53628256	53628816	-	561	sense_intronic	novel transcript, sense intronic to RPGRIP1L	-	0	6	0	0.588231
ENSG00000284686	1.38778e-17	6.0447	-5.62509	0.0409646	1	AC119674.2	1	56173433	56524495	-	2655	protein_coding	novel transcript	-	0	6	0	0.124293
ENSG00000164082	1.38778e-17	6.0447	-5.62509	0.0409646	1	GRM2	3	51707070	51718613	+	7096	protein_coding	glutamate metabotropic receptor 2 [Source:HGNC Symbol;Acc:HGNC:4594]	-	0	6	0	0.0465047
ENSG00000272223	1.38778e-17	6.0447	-5.62509	0.0409646	1	AL136304.1	6	43033897	43034405	-	509	antisense	novel transcript, antisense to RRP36	-	0	6	0	0.648325
ENSG00000136286	1.38778e-17	6.0447	-5.62509	0.0409646	1	MYO1G	7	44962662	44979098	-	8727	protein_coding	myosin IG [Source:HGNC Symbol;Acc:HGNC:13880]	-	0	6	0	0.0378134
ENSG00000273154	1.38778e-17	6.0447	-5.62509	0.0409646	1	AL121845.3	20	63708864	63739103	+	3190	protein_coding	novel protein, ZGPAT-LIME1 readthrough	-	0	6	0	0.103448
ENSG00000265145	1.38778e-17	6.0447	-5.62509	0.0409646	1	SNORD53	2	28927067	28927144	+	78	snoRNA	small nucleolar RNA, C/D box 53 [Source:HGNC Symbol;Acc:HGNC:10203]	-	0	6	0	4.23074
ENSG00000271155	1.38778e-17	6.0447	-5.62509	0.0409646	1	AL161729.1	9	95506235	95507636	+	1402	antisense	novel transcript, antisense to PTCH1	-	0	6	0	0.235376
ENSG00000269938	1.38778e-17	6.0447	-5.62509	0.0409646	1	AC068790.2	12	123968023	123968579	-	557	sense_intronic	novel transcript, sense intronic to CCDC92	-	0	6	0	0.592455
ENSG00000260325	1.38778e-17	6.0447	-5.62509	0.0409646	1	HSPB9	17	42121431	42123352	+	1922	protein_coding	heat shock protein family B (small) member 9 [Source:HGNC Symbol;Acc:HGNC:30589]	-	0	6	0	0.171695
ENSG00000280353	1.38778e-17	6.0447	-5.62509	0.0409646	1	AC011466.4	19	48198107	48199720	-	1614	TEC	TEC	-	0	6	0	0.20446
ENSG00000239280	1.38778e-17	6.0447	-5.62509	0.0409646	1	AC108693.1	3	113740823	113741254	-	432	processed_pseudogene	pseudogene similar to part of dihydrolipoamide branched chain transacylase E2 DBT	-	0	6	0	0.763883
ENSG00000133328	1.38778e-17	6.0447	-5.62509	0.0409646	1	HRASLS2	11	63552770	63563383	-	742	protein_coding	HRAS like suppressor 2 [Source:HGNC Symbol;Acc:HGNC:17824]	-	0	6	0	0.444741
ENSG00000212464	1.38778e-17	6.0447	-5.62509	0.0409646	1	SNORA12	10	100237156	100237302	-	147	snoRNA	small nucleolar RNA, H/ACA box 12 [Source:HGNC Symbol;Acc:HGNC:32600]	-	0	6	0	2.24488
ENSG00000212163	1.38778e-17	6.0447	-5.62509	0.0409646	1	SNORD91A	17	2330180	2330370	-	191	snoRNA	small nucleolar RNA, C/D box 91A [Source:HGNC Symbol;Acc:HGNC:32752]	-	0	6	0	1.72774
ENSG00000142319	1.38778e-17	6.0447	-5.62509	0.0409646	1	SLC6A3	5	1392790	1445430	-	4461	protein_coding	solute carrier family 6 member 3 [Source:HGNC Symbol;Acc:HGNC:11049]	-	0	6	0	0.0739739
ENSG00000285480	1.38778e-17	6.0447	-5.62509	0.0409646	1	AC021097.3	7	151207837	151210378	-	463	protein_coding	novel histone H2B-like protein	-	0	6	0	0.712738
ENSG00000239920	1.38778e-17	6.0447	-5.62509	0.0409646	1	AC104389.4	11	5254392	5678434	-	5265	protein_coding	novel transcript	-	0	6	0	0.0626776
ENSG00000256436	1.38778e-17	6.0447	-5.62509	0.0409646	1	TAS2R31	12	11030387	11031407	-	1021	protein_coding	taste 2 receptor member 31 [Source:HGNC Symbol;Acc:HGNC:19113]	-	0	6	0	0.32321
ENSG00000207442	1.38778e-17	6.0447	-5.62509	0.0409646	1	SNORD116-6	15	25065026	25065121	+	96	snoRNA	small nucleolar RNA, C/D box 116-6 [Source:HGNC Symbol;Acc:HGNC:33072]	-	0	6	0	3.43748
ENSG00000184270	1.38778e-17	6.0447	-5.62509	0.0409646	1	HIST2H2AB	1	149887524	149887916	-	393	protein_coding	histone cluster 2 H2A family member b [Source:HGNC Symbol;Acc:HGNC:20508]	-	0	6	0	0.839689
ENSG00000196542	1.38778e-17	6.0447	-5.62509	0.0409646	1	SPTSSB	3	161344792	161372880	-	3745	protein_coding	serine palmitoyltransferase small subunit B [Source:HGNC Symbol;Acc:HGNC:24045]	-	0	6	0	0.0881169
ENSG00000254791	1.38778e-17	6.0447	-5.62509	0.0409646	1	FAR1-IT1	11	13669327	13670149	+	368	sense_intronic	FAR1 intronic transcript 1 [Source:HGNC Symbol;Acc:HGNC:41485]	-	0	6	0	0.896733
ENSG00000124212	1.38778e-17	6.0447	-5.62509	0.0409646	1	PTGIS	20	49503874	49568146	-	5579	protein_coding	prostaglandin I2 synthase [Source:HGNC Symbol;Acc:HGNC:9603]	-	0	6	0	0.05915
ENSG00000124406	19.8535	46.3386	-1.21759	0.0396637	1	ATP8A1	4	42408373	42657105	-	11199	protein_coding	ATPase phospholipid transporting 8A1 [Source:HGNC Symbol;Acc:HGNC:13531]	-	20	46	0.0970422	0.225911
ENSG00000216866	32.7587	13.0961	1.31462	0.0392385	1	RPS2P55	X	40934982	40935864	-	883	processed_pseudogene	ribosomal protein S2 pseudogene 55 [Source:HGNC Symbol;Acc:HGNC:36140]	-	33	13	2.03078	0.809734
ENSG00000063127	26.8025	59.4341	-1.14519	0.0391281	1	SLC6A16	19	49289638	49325225	-	3599	protein_coding	solute carrier family 6 member 16 [Source:HGNC Symbol;Acc:HGNC:13622]	-	27	59	0.407654	0.901633
ENSG00000236360	14.89	37.2724	-1.31645	0.0376208	1	AL445183.3	1	52993201	52993702	-	502	processed_pseudogene	pseudogene similar to part of related RAS viral (r-ras) oncogene homolog 2 (RRAS2)	-	15	37	1.62367	4.05376
ENSG00000085831	57.5764	26.1916	1.13268	0.0353038	1	TTC39A	1	51287258	51345116	-	9362	protein_coding	tetratricopeptide repeat domain 39A [Source:HGNC Symbol;Acc:HGNC:18657]	-	58	26	0.336643	0.152744
ENSG00000213760	8.93375	1.00798	3.0001	0.0348666	1	ATP6V1G2	6	31544462	31548427	-	2147	protein_coding	ATPase H+ transporting V1 subunit G2 [Source:HGNC Symbol;Acc:HGNC:862]	-	9	1	0.227782	0.025617
ENSG00000197153	8.93375	1.00798	3.0001	0.0348666	1	HIST1H3J	6	27890382	27893106	-	775	protein_coding	histone cluster 1 H3 family member j [Source:HGNC Symbol;Acc:HGNC:4774]	-	9	1	0.631031	0.0709672
ENSG00000260475	8.93375	1.00798	3.0001	0.0348666	1	AL353719.1	10	99621055	99621918	+	864	lincRNA	novel transcript	-	9	1	0.566029	0.063657
ENSG00000258010	8.93375	1.00798	3.0001	0.0348666	1	AC016705.1	15	80433795	80445152	-	2205	antisense	novel transcript, antisense to ARNT2	-	9	1	0.221791	0.0249431
ENSG00000238133	8.93375	1.00798	3.0001	0.0348666	1	MAP3K20-AS1	2	173166446	173282036	-	3049	antisense	MAP3K20 antisense RNA 1 [Source:HGNC Symbol;Acc:HGNC:27935]	-	9	1	0.160396	0.0180386
ENSG00000256955	8.93375	1.00798	3.0001	0.0348666	1	AC131009.2	12	131857420	131864538	+	770	lincRNA	novel transcript	-	9	1	0.635128	0.0714281
ENSG00000173077	0.992073	9.06674	-3.0397	0.0348666	1	2024-12-01	9	114850968	115402644	+	6650	protein_coding	deleted in esophageal cancer 1 [Source:HGNC Symbol;Acc:HGNC:23658]	-	1	9	0.00817124	0.0744356
ENSG00000223725	0.992073	9.06674	-3.0397	0.0348666	1	AC009226.1	2	207239864	207529795	-	1284	antisense	novel transcript	-	1	9	0.0423199	0.385511
ENSG00000281358	0.992073	9.06674	-3.0397	0.0348666	1	RASSF1-AS1	3	50337511	50338300	+	790	antisense	RASSF1 antisense RNA 1 [Source:HGNC Symbol;Acc:HGNC:49091]	-	1	9	0.0687832	0.626578
ENSG00000285926	0.992073	9.06674	-3.0397	0.0348666	1	AC005082.2	7	23200131	23206059	-	948	antisense	Novel transcript, antisense to NUPL2	-	1	9	0.0573194	0.522148
ENSG00000231878	0.992073	9.06674	-3.0397	0.0348666	1	SNRPFP1	20	49729591	49729842	-	252	processed_pseudogene	small nuclear ribonucleoprotein polypeptide F pseudogene 1 [Source:HGNC Symbol;Acc:HGNC:16551]	-	1	9	0.21563	1.96427
ENSG00000228275	0.992073	9.06674	-3.0397	0.0348666	1	ARMCX3-AS1	X	101622983	101624164	-	490	antisense	ARMCX3 antisense RNA 1 [Source:HGNC Symbol;Acc:HGNC:41038]	-	1	9	0.110895	1.0102
ENSG00000279662	0.992073	9.06674	-3.0397	0.0348666	1	AC131649.2	16	10445309	10449747	-	4439	TEC	TEC	-	1	9	0.0122412	0.111511
ENSG00000268093	0.992073	9.06674	-3.0397	0.0348666	1	AC022154.1	19	48619272	48624132	-	1330	antisense	novel transcript, antisense to SPHK2	-	1	9	0.0408562	0.372178
ENSG00000199804	0.992073	9.06674	-3.0397	0.0348666	1	RNA5SP383	14	24158603	24158722	+	120	rRNA_pseudogene	RNA, 5S ribosomal pseudogene 383 [Source:HGNC Symbol;Acc:HGNC:43283]	-	1	9	0.452823	4.12497
ENSG00000260269	0.992073	9.06674	-3.0397	0.0348666	1	AC105036.3	15	75527150	75601205	-	1095	processed_transcript	novel transcript	-	1	9	0.0496244	0.452052
ENSG00000241975	0.992073	9.06674	-3.0397	0.0348666	1	ELOCP19	1	88829102	88829419	+	318	processed_pseudogene	elongin C pseudogene 19 [Source:HGNC Symbol;Acc:HGNC:38155]	-	1	9	0.170877	1.55659
ENSG00000255856	21.8389	7.05205	1.61384	0.0340884	1	AC069503.1	12	122007434	122020063	-	1143	lincRNA	novel transcript	-	22	7	1.04589	0.336831
ENSG00000236778	21.8389	7.05205	1.61384	0.0340884	1	INTS6-AS1	13	51452367	51552364	+	9866	antisense	INTS6 antisense RNA 1 [Source:HGNC Symbol;Acc:HGNC:42691]	-	22	7	0.121169	0.0390226
ENSG00000249279	7.94104	24.1769	-1.59099	0.0340354	1	LINC02057	5	61201309	61264929	-	1036	lincRNA	long intergenic non-protein coding RNA 2057 [Source:HGNC Symbol;Acc:HGNC:52900]	-	8	24	0.419604	1.27412
ENSG00000154608	7.94104	24.1769	-1.59099	0.0340354	1	CEP170P1	4	118467590	118554100	+	4587	transcribed_unprocessed_pseudogene	centrosomal protein 170 pseudogene 1 [Source:HGNC Symbol;Acc:HGNC:28364]	-	8	24	0.09477	0.287768
ENSG00000280734	19.8535	6.0447	1.69537	0.0339102	1	LINC01232	13	99486962	99499306	-	6199	processed_transcript	long intergenic non-protein coding RNA 1232 [Source:HGNC Symbol;Acc:HGNC:49755]	-	20	6	0.175315	0.053234
ENSG00000237289	5.95562	20.1475	-1.73705	0.0339102	1	CKMT1B	15	43593054	43604901	+	3470	protein_coding	creatine kinase, mitochondrial 1B [Source:HGNC Symbol;Acc:HGNC:1995]	-	6	20	0.0939575	0.317001
ENSG00000258748	5.95562	20.1475	-1.73705	0.0339102	1	AL359399.1	14	104137150	104137898	-	462	antisense	novel transcript, antisense to KIF26A	-	6	20	0.705698	2.38094
ENSG00000120594	8.93375	26.1916	-1.53846	0.0338323	1	PLXDC2	10	19816239	20289856	+	12567	protein_coding	plexin domain containing 2 [Source:HGNC Symbol;Acc:HGNC:21013]	-	9	26	0.0389153	0.113789
ENSG00000236255	20.8462	49.3606	-1.23854	0.033664	1	AC009404.1	2	117833937	117841658	+	4058	lincRNA	novel transcript	-	21	49	0.281201	0.664116
ENSG00000233085	4.96291	18.1329	-1.84315	0.0333763	1	BX322234.2	6	169286534	169289216	-	746	lincRNA	novel transcript	-	5	18	0.364201	1.32707
ENSG00000119630	29.7806	11.0814	1.4162	0.0331737	1	PGF	14	74941834	74955784	-	5962	protein_coding	placental growth factor [Source:HGNC Symbol;Acc:HGNC:8893]	-	30	11	0.273426	0.101475
ENSG00000182912	10.9192	30.221	-1.45811	0.0331737	1	TSPEAR-AS2	21	44517216	44525952	+	3026	antisense	TSPEAR antisense RNA 2 [Source:HGNC Symbol;Acc:HGNC:16428]	-	11	30	0.19753	0.54527
ENSG00000258920	50.6274	22.1622	1.18732	0.0331211	1	FOXN3-AS1	14	89417354	89419793	+	1077	antisense	FOXN3 antisense RNA 1 [Source:HGNC Symbol;Acc:HGNC:44290]	-	51	22	2.57314	1.12348
ENSG00000273192	31.766	12.0888	1.38474	0.0327785	1	AL671710.1	22	49902228	49904576	+	2349	lincRNA	novel transcript, antisense to ALG12	-	32	12	0.740247	0.280969
ENSG00000179528	52.6129	23.1696	1.1789	0.0326066	1	LBX2	2	74497517	74503316	-	2389	protein_coding	ladybird homeobox 2 [Source:HGNC Symbol;Acc:HGNC:15525]	Homeobox	53	23	1.20551	0.529507
ENSG00000283491	15.8827	4.03001	1.94611	0.0322922	1	AC017104.5	2	231497090	231507256	-	639	unprocessed_pseudogene	nucleolin (NCL) pseudogene	-	16	4	1.3606	0.344286
ENSG00000154928	15.8827	4.03001	1.94611	0.0322922	1	EPHB1	3	134597801	135260467	+	6956	protein_coding	EPH receptor B1 [Source:HGNC Symbol;Acc:HGNC:3392]	-	16	4	0.124989	0.0316271
ENSG00000258711	3.9702	16.1182	-1.98755	0.0322922	1	AL358334.2	14	50956259	50962002	-	4714	lincRNA	novel transcript	-	4	16	0.0461084	0.186677
ENSG00000220785	3.9702	16.1182	-1.98755	0.0322922	1	MTMR9LP	1	32231658	32241620	-	2961	transcribed_unprocessed_pseudogene	myotubularin related protein 9-like, pseudogene [Source:HGNC Symbol;Acc:HGNC:27920]	-	4	16	0.073406	0.297195
ENSG00000228703	3.9702	16.1182	-1.98755	0.0322922	1	AL355310.2	1	109628417	109630305	-	688	antisense	novel transcript	-	4	16	0.315923	1.27906
ENSG00000188501	3.9702	16.1182	-1.98755	0.0322922	1	LCTL	15	66547179	66565979	-	3518	protein_coding	lactase like [Source:HGNC Symbol;Acc:HGNC:15583]	-	4	16	0.0617837	0.25014
ENSG00000254367	13.8973	36.2651	-1.37574	0.0319423	1	AC087269.1	8	8723693	8782479	-	925	lincRNA	novel transcript	-	14	36	0.822425	2.14053
ENSG00000279192	40.7004	86.6324	-1.08749	0.0316989	1	PWAR5	15	24985053	24988232	+	3180	TEC	Prader Willi/Angelman region RNA 5 [Source:HGNC Symbol;Acc:HGNC:30090]	-	41	86	0.700594	1.48741
ENSG00000239665	66.5108	133.978	-1.00895	0.0308704	1	AL157392.3	10	13631143	13668445	+	15012	processed_transcript	novel transcript	-	67	133	0.242519	0.487273
ENSG00000107551	60.5545	27.199	1.15109	0.030798	1	RASSF4	10	44959407	44995891	+	9481	protein_coding	Ras association domain family member 4 [Source:HGNC Symbol;Acc:HGNC:20793]	-	61	27	0.349611	0.156628
ENSG00000196747	13.8973	3.02267	2.15572	0.0303481	1	HIST1H2AI	6	27808199	27808701	+	503	protein_coding	histone cluster 1 H2A family member i [Source:HGNC Symbol;Acc:HGNC:4725]	-	14	3	1.51241	0.328029
ENSG00000205334	2.97749	14.1035	-2.19693	0.0303481	1	LINC01460	2	27705786	27715732	-	2860	lincRNA	long intergenic non-protein coding RNA 1460 [Source:HGNC Symbol;Acc:HGNC:50858]	-	3	14	0.0569987	0.269229
ENSG00000119866	2.97749	14.1035	-2.19693	0.0303481	1	BCL11A	2	60450520	60555154	-	25422	protein_coding	B cell CLL/lymphoma 11A [Source:HGNC Symbol;Acc:HGNC:13221]	zf-C2H2	3	14	0.00641241	0.0302885
ENSG00000271643	36.7295	79.581	-1.11281	0.0302957	1	AC112220.2	3	33793644	33798539	-	4524	bidirectional_promoter_lncRNA	novel transcript	-	37	79	0.444415	0.960426
ENSG00000178127	29.7806	67.4928	-1.17695	0.0296613	1	NDUFV2	18	9102630	9134345	+	2711	protein_coding	NADH:ubiquinone oxidoreductase core subunit V2 [Source:HGNC Symbol;Acc:HGNC:7717]	-	30	67	0.601314	1.35927
ENSG00000260261	20.8462	50.3679	-1.26761	0.0291851	1	AC124944.3	3	195913078	195954485	-	5485	transcribed_unprocessed_pseudogene	programmed cell death 6 (PDCD6) pseudogene	-	21	50	0.208043	0.501364
ENSG00000185070	21.8389	52.3826	-1.25733	0.0288409	1	FLRT2	14	85530144	85654426	+	34899	protein_coding	fibronectin leucine rich transmembrane protein 2 [Source:HGNC Symbol;Acc:HGNC:3761]	-	22	52	0.0342546	0.0819502
ENSG00000237883	73.4597	33.2431	1.14098	0.0286753	1	DGUOK-AS1	2	73947642	73981441	-	865	antisense	DGUOK antisense RNA 1 [Source:HGNC Symbol;Acc:HGNC:43441]	-	74	33	4.64863	2.09825
ENSG00000264717	22.8316	54.3973	-1.24788	0.0285101	1	NPY4R2	10	47918739	47923524	+	1956	protein_coding	neuropeptide Y receptor Y4-2 [Source:HGNC Symbol;Acc:HGNC:52383]	-	23	54	0.638953	1.51839
ENSG00000261270	11.9119	2.01533	2.49206	0.0270427	1	AC012181.2	16	56940278	56941342	+	601	sense_intronic	novel transcript, sense intronic to HERPUD1	-	12	2	1.08497	0.183027
ENSG00000228434	1.98478	12.0888	-2.53284	0.0270427	1	AC004951.1	7	44004046	44007866	-	1866	lincRNA	novel transcript	-	2	12	0.0582409	0.353695
ENSG00000276564	1.98478	12.0888	-2.53284	0.0270427	1	AC130650.2	16	14150833	14153235	+	2403	lincRNA	novel transcript	-	2	12	0.0452258	0.274655
ENSG00000206634	1.98478	12.0888	-2.53284	0.0270427	1	SNORA22	7	65755526	65755659	+	134	snoRNA	small nucleolar RNA, H/ACA box 22 [Source:HGNC Symbol;Acc:HGNC:32612]	-	2	12	0.811026	4.92534
ENSG00000280434	1.98478	12.0888	-2.53284	0.0270427	1	AL031595.3	22	44139365	44153626	+	14262	sense_overlapping	novel transcript, sense overlapping PARVB	-	2	12	0.00762008	0.0462765
ENSG00000237651	30.7733	11.0814	1.46331	0.0268319	1	C2orf74	2	61145068	61164829	+	1515	protein_coding	chromosome 2 open reading frame 74 [Source:HGNC Symbol;Acc:HGNC:34439]	-	31	11	1.11188	0.399337
ENSG00000210117	39.7077	86.6324	-1.123	0.0268226	1	MT-TW	MT	5512	5579	+	68	Mt_tRNA	mitochondrially encoded tRNA tryptophan [Source:HGNC Symbol;Acc:HGNC:7501]	-	40	86	31.964	69.5583
ENSG00000144218	32.7587	12.0888	1.42896	0.02678	1	AFF3	2	99545419	100142739	-	12737	protein_coding	AF4/FMR2 family member 3 [Source:HGNC Symbol;Acc:HGNC:6473]	AF-4	33	12	0.140785	0.0518172
ENSG00000278987	8.93375	27.199	-1.59265	0.02672	1	AL031009.1	16	1688355	1690536	+	2182	TEC	TEC	-	9	27	0.224129	0.680563
ENSG00000205559	8.93375	27.199	-1.59265	0.02672	1	CHKB-DT	22	50583026	50587640	+	1169	antisense	CHKB divergent transcript [Source:HGNC Symbol;Acc:HGNC:40146]	-	9	27	0.418348	1.27031
ENSG00000275854	8.93375	27.199	-1.59265	0.02672	1	AC084824.4	12	32736930	32737660	-	731	sense_intronic	novel transcript, sense intronic to YARS2	-	9	27	0.669014	2.03145
ENSG00000267105	7.94104	25.1843	-1.64959	0.0264977	1	AC011511.3	19	10259109	10260045	-	355	antisense	novel transcript, antisense to MRPL4	-	8	25	1.22454	3.87321
ENSG00000198774	7.94104	25.1843	-1.64959	0.0264977	1	RASSF9	12	85800697	85836570	-	5682	protein_coding	Ras association domain family member 9 [Source:HGNC Symbol;Acc:HGNC:15739]	-	8	25	0.0765065	0.241991
ENSG00000254634	22.8316	7.05205	1.67761	0.0261053	1	SMG1P6	16	29425800	29447026	-	2930	unprocessed_pseudogene	SMG1 pseudogene 6 [Source:HGNC Symbol;Acc:HGNC:49863]	-	23	7	0.42655	0.131398
ENSG00000215630	22.8316	7.05205	1.67761	0.0261053	1	GUSBP9	5	71197646	71208130	-	584	unprocessed_pseudogene	glucuronidase, beta pseudogene 9 [Source:HGNC Symbol;Acc:HGNC:42323]	-	23	7	2.14005	0.659242
ENSG00000231007	48.642	20.1475	1.26644	0.0254851	1	CDC20P1	9	87011652	87013151	+	1500	processed_pseudogene	cell division cycle 20 pseudogene 1 [Source:HGNC Symbol;Acc:HGNC:29487]	-	49	20	1.77507	0.733328
ENSG00000165124	19.8535	49.3606	-1.3085	0.0254851	1	SVEP1	9	110365251	110579880	-	14190	protein_coding	sushi, von Willebrand factor type A, EGF and pentraxin domain containing 1 [Source:HGNC Symbol;Acc:HGNC:15985]	-	20	49	0.0765874	0.189921
ENSG00000111879	20.8462	6.0447	1.76533	0.0254753	1	FAM184A	6	118959763	119149387	-	7791	protein_coding	family with sequence similarity 184 member A [Source:HGNC Symbol;Acc:HGNC:20991]	-	21	6	0.146466	0.0423563
ENSG00000183793	18.8608	5.03736	1.87904	0.0245106	1	NPIPA5	16	15363624	15381047	-	1520	protein_coding	nuclear pore complex interacting protein family member A5 [Source:HGNC Symbol;Acc:HGNC:41980]	-	19	5	0.679235	0.18092
ENSG00000242220	18.8608	5.03736	1.87904	0.0245106	1	TCP10L	21	32574841	32587373	-	3026	protein_coding	t-complex 10 like [Source:HGNC Symbol;Acc:HGNC:11657]	-	19	5	0.341189	0.0908784
ENSG00000270049	4.96291	19.1402	-1.92063	0.0245106	1	AC009061.2	16	67481314	67505063	+	2770	antisense	uncharacterized LOC101927837 [Source:NCBI gene;Acc:101927837]	-	5	19	0.0980844	0.377254
ENSG00000250327	16.8754	4.03001	2.03291	0.0230709	1	RPSAP70	4	186157896	186158843	+	864	processed_pseudogene	ribosomal protein SA pseudogene 70 [Source:HGNC Symbol;Acc:HGNC:51923]	-	17	4	1.06917	0.254628
ENSG00000168955	3.9702	17.1255	-2.07436	0.0230709	1	TM4SF20	2	227362156	227381995	-	2757	protein_coding	transmembrane 4 L six family member 20 [Source:HGNC Symbol;Acc:HGNC:26230]	-	4	17	0.0788375	0.339134
ENSG00000160200	83.3868	37.2724	1.15907	0.0227755	1	CBS	21	43053191	43076943	-	6786	protein_coding	cystathionine-beta-synthase [Source:HGNC Symbol;Acc:HGNC:1550]	-	84	37	0.672628	0.29988
ENSG00000268364	6.94833	1.38778e-17	5.82255	0.0226768	1	SMC5-AS1	9	70193997	70258866	-	1818	antisense	SMC5 antisense RNA 1 (head to head) [Source:HGNC Symbol;Acc:HGNC:48718]	-	7	0	0.209225	0
ENSG00000161681	6.94833	1.38778e-17	5.82255	0.0226768	1	SHANK1	19	50661827	50719450	-	7567	protein_coding	SH3 and multiple ankyrin repeat domains 1 [Source:HGNC Symbol;Acc:HGNC:15474]	-	7	0	0.0502671	0
ENSG00000278621	6.94833	1.38778e-17	5.82255	0.0226768	1	AC037198.2	15	39588357	39588882	-	526	antisense	novel transcript, antisense to THBS1	-	7	0	0.723139	0
ENSG00000274791	6.94833	1.38778e-17	5.82255	0.0226768	1	F8A2	X	155382115	155383230	+	1116	protein_coding	coagulation factor VIII associated 2 [Source:HGNC Symbol;Acc:HGNC:31849]	-	7	0	0.340835	0
ENSG00000260288	6.94833	1.38778e-17	5.82255	0.0226768	1	AC019294.2	15	75737820	75763321	+	2489	processed_transcript	uncharacterized LOC101929408 [Source:NCBI gene;Acc:101929408]	-	7	0	0.152821	0
ENSG00000233705	6.94833	1.38778e-17	5.82255	0.0226768	1	SLC26A4-AS1	7	107653968	107662151	-	5029	antisense	SLC26A4 antisense RNA 1 [Source:HGNC Symbol;Acc:HGNC:22385]	-	7	0	0.0756356	0
ENSG00000222071	6.94833	1.38778e-17	5.82255	0.0226768	1	MIR1915	10	21496562	21496641	-	80	miRNA	microRNA 1915 [Source:HGNC Symbol;Acc:HGNC:35399]	-	7	0	4.75464	0
ENSG00000120820	1.38778e-17	7.05205	-5.8433	0.0226768	1	GLT8D2	12	103988984	104064183	-	3271	protein_coding	glycosyltransferase 8 domain containing 2 [Source:HGNC Symbol;Acc:HGNC:24890]	-	0	7	0	0.1177
ENSG00000266709	1.38778e-17	7.05205	-5.8433	0.0226768	1	MGC12916	17	14303854	14305505	+	1652	lincRNA	uncharacterized protein MGC12916 [Source:NCBI gene;Acc:84815]	-	0	7	0	0.233049
ENSG00000227666	1.38778e-17	7.05205	-5.8433	0.0226768	1	CYCSP24	9	94038030	94038345	+	316	processed_pseudogene	cytochrome c, somatic pseudogene 24 [Source:HGNC Symbol;Acc:HGNC:24398]	-	0	7	0	1.21835
ENSG00000259051	1.38778e-17	7.05205	-5.8433	0.0226768	1	HNRNPUP1	14	43300263	43300595	+	333	processed_pseudogene	heterogeneous nuclear ribonucleoprotein U pseudogene 1 [Source:HGNC Symbol;Acc:HGNC:19931]	-	0	7	0	1.15615
ENSG00000269894	1.38778e-17	7.05205	-5.8433	0.0226768	1	AC018809.1	3	9935706	9936258	+	553	sense_intronic	novel transcript, sense intronic to CRELD1	-	0	7	0	0.696198
ENSG00000260621	1.38778e-17	7.05205	-5.8433	0.0226768	1	AC092140.1	16	56409320	56411683	+	549	antisense	novel transcript, antisense to AMFR	-	0	7	0	0.70127
ENSG00000207088	1.38778e-17	7.05205	-5.8433	0.0226768	1	SNORA7B	3	129397210	129397348	-	139	snoRNA	small nucleolar RNA, H/ACA box 7B [Source:HGNC Symbol;Acc:HGNC:32593]	-	0	7	0	2.76976
ENSG00000278635	1.38778e-17	7.05205	-5.8433	0.0226768	1	AC141557.2	12	9415641	9416718	+	482	unprocessed_pseudogene	WAS protein family homolog 1 (WASH1) pseudogene	-	0	7	0	0.79875
ENSG00000117601	1.38778e-17	7.05205	-5.8433	0.0226768	1	SERPINC1	1	173903804	173917378	-	1768	protein_coding	serpin family C member 1 [Source:HGNC Symbol;Acc:HGNC:775]	-	0	7	0	0.217759
ENSG00000248636	1.38778e-17	7.05205	-5.8433	0.0226768	1	AC002070.1	12	119387987	119668079	-	1013	lincRNA	uncharacterized LOC105370027 [Source:NCBI gene;Acc:105370027]	-	0	7	0	0.380057
ENSG00000183281	1.38778e-17	7.05205	-5.8433	0.0226768	1	PLGLB1	2	87002559	87021852	-	3220	protein_coding	plasminogen-like B1 [Source:HGNC Symbol;Acc:HGNC:9072]	-	0	7	0	0.119564
ENSG00000261526	14.89	40.2945	-1.42857	0.022103	1	AC012615.1	19	1874871	1876169	-	1299	lincRNA	novel transcript	-	15	40	0.627468	1.6936
ENSG00000178093	33.7514	12.0888	1.47187	0.0218722	1	TSSK6	19	19512418	19515685	-	1666	protein_coding	testis specific serine kinase 6 [Source:HGNC Symbol;Acc:HGNC:30410]	-	34	12	1.10895	0.396156
ENSG00000173110	33.7514	12.0888	1.47187	0.0218722	1	HSPA6	1	161524540	161526910	+	2371	protein_coding	heat shock protein family A (Hsp70) member 6 [Source:HGNC Symbol;Acc:HGNC:5239]	-	34	12	0.779215	0.278362
ENSG00000213693	10.9192	32.2357	-1.55085	0.0216953	1	SEC14L1P1	11	43897456	43899636	+	2181	processed_pseudogene	SEC14 like 1 pseudogene 1 [Source:HGNC Symbol;Acc:HGNC:44189]	-	11	32	0.274061	0.806964
ENSG00000258136	9.92645	1.00798	3.15011	0.0215665	1	AC007622.2	12	107736555	107759968	+	1714	antisense	uncharacterized LOC101929162 [Source:NCBI gene;Acc:101929162]	-	10	1	0.317029	0.0320885
ENSG00000284128	9.92645	1.00798	3.15011	0.0215665	1	AP000356.3	22	24644791	24653356	+	1603	transcribed_unprocessed_pseudogene	breakpoint cluster region pseudogene 3	-	10	1	0.338982	0.0343104
ENSG00000231563	0.992073	10.0741	-3.18974	0.0215665	1	AL670729.1	1	228407381	228409694	+	283	antisense	novel transcript	-	1	10	0.19201	1.94345
ENSG00000213707	0.992073	10.0741	-3.18974	0.0215665	1	HMGB1P10	22	26560526	26561088	+	563	processed_pseudogene	high mobility group box 1 pseudogene 10 [Source:HGNC Symbol;Acc:HGNC:4994]	-	1	10	0.0965165	0.976902
ENSG00000058673	0.992073	10.0741	-3.18974	0.0215665	1	ZC3H11A	1	203795654	203854999	+	12798	protein_coding	zinc finger CCCH-type containing 11A [Source:HGNC Symbol;Acc:HGNC:29093]	-	1	10	0.00424588	0.0429752
ENSG00000164128	0.992073	10.0741	-3.18974	0.0215665	1	NPY1R	4	163323961	163344832	-	4180	protein_coding	neuropeptide Y receptor Y1 [Source:HGNC Symbol;Acc:HGNC:7956]	-	1	10	0.0129997	0.131578
ENSG00000266302	9.92645	30.221	-1.59399	0.0214439	1	AC098850.3	17	16690261	16804453	+	8802	protein_coding	novel transcript	-	10	30	0.0617346	0.187456
ENSG00000250132	8.93375	28.2063	-1.64489	0.0210963	1	AC004803.1	12	974133	991190	-	3669	antisense	novel transcript	-	9	28	0.133292	0.41973
ENSG00000121316	14.89	3.02267	2.2544	0.0209521	1	PLBD1	12	14503661	14568349	-	2841	protein_coding	phospholipase B domain containing 1 [Source:HGNC Symbol;Acc:HGNC:26215]	-	15	3	0.2869	0.0580777
ENSG00000267422	2.97749	15.1108	-2.29562	0.0209521	1	AC016582.2	19	37779686	37792865	+	1432	transcribed_processed_pseudogene	increased sodium tolerance 1 homolog (yeast) (IST1) pseudogene	-	3	15	0.113838	0.576113
ENSG00000207523	2.97749	15.1108	-2.29562	0.0209521	1	SNORA66	1	92840719	92840851	+	133	snoRNA	small nucleolar RNA, H/ACA box 66 [Source:HGNC Symbol;Acc:HGNC:10223]	-	3	15	1.22569	6.20296
ENSG00000261396	25.8098	8.05939	1.66408	0.0206238	1	AC027682.5	16	67538557	67540106	-	530	antisense	novel transcript, antisense to FAM65A	-	26	8	2.66568	0.830183
ENSG00000159399	217.402	104.765	1.05234	0.0204214	1	HK2	2	74833981	74893359	+	6064	protein_coding	hexokinase 2 [Source:HGNC Symbol;Acc:HGNC:4923]	-	219	104	1.96243	0.943265
ENSG00000280208	100.263	45.3312	1.14306	0.0201782	1	GGT4P	13	18253526	18270822	-	1708	unprocessed_pseudogene	gamma-glutamyltransferase 4 pseudogene [Source:HGNC Symbol;Acc:HGNC:33207]	-	101	45	3.21324	1.44905
ENSG00000196696	23.8244	59.4341	-1.31428	0.0190446	1	PDXDC2P-NPIPB14P	16	69976297	70065948	-	6114	processed_transcript	nuclear pore complex-interacting protein [Source:NCBI gene;Acc:283970]	-	24	59	0.213302	0.530745
ENSG00000274561	21.8389	55.4047	-1.33807	0.0190181	1	AC005332.3	17	68131462	68131907	+	446	lincRNA	novel transcript	-	22	55	2.68039	6.78246
ENSG00000233024	72.467	154.125	-1.08737	0.0189529	1	AC126755.2	16	18358086	18379331	-	3030	protein_coding	nuclear pore complex interacting protein family member A5 pseudogene [Source:NCBI gene;Acc:105376752]	-	73	153	1.30915	2.77721
ENSG00000173868	85.3722	37.2724	1.19297	0.0188214	1	PHOSPHO1	17	49223362	49230766	-	2375	protein_coding	phosphoethanolamine/phosphocholine phosphatase [Source:HGNC Symbol;Acc:HGNC:16815]	-	86	37	1.96764	0.856836
ENSG00000181029	42.6858	16.1182	1.39822	0.0186397	1	TRAPPC5	19	7680843	7687703	+	5669	protein_coding	trafficking protein particle complex 5 [Source:HGNC Symbol;Acc:HGNC:23067]	-	43	16	0.412166	0.155229
ENSG00000229994	42.6858	16.1182	1.39822	0.0186397	1	RPL5P4	1	35350722	35351607	+	886	processed_pseudogene	ribosomal protein L5 pseudogene 4 [Source:HGNC Symbol;Acc:HGNC:36095]	-	43	16	2.63721	0.993221
ENSG00000255624	47.6493	106.779	-1.16199	0.0185073	1	AC073585.1	10	122879681	122898615	+	2135	transcribed_processed_pseudogene	chromosome 10 open reading frame 88 (C10orf88) pseudogene	-	48	106	1.22167	2.73066
ENSG00000205436	14.89	41.3018	-1.46408	0.0185027	1	EXOC3L4	14	103100144	103110559	+	3480	protein_coding	exocyst complex component 3 like 4 [Source:HGNC Symbol;Acc:HGNC:20120]	-	15	41	0.234219	0.647984
ENSG00000198417	36.7295	13.0961	1.47909	0.0181211	1	MT1F	16	56657694	56660698	+	1889	protein_coding	metallothionein 1F [Source:HGNC Symbol;Acc:HGNC:7398]	-	37	13	1.06434	0.378504
ENSG00000133937	36.7295	13.0961	1.47909	0.0181211	1	GSC	14	94768216	94770230	-	1264	protein_coding	goosecoid homeobox [Source:HGNC Symbol;Acc:HGNC:4612]	Homeobox	37	13	1.59061	0.565661
ENSG00000128346	19.8535	5.03736	1.95257	0.0180032	1	C22orf23	22	37943050	37953669	-	2299	protein_coding	chromosome 22 open reading frame 23 [Source:HGNC Symbol;Acc:HGNC:18589]	-	20	5	0.472717	0.119616
ENSG00000206567	4.96291	20.1475	-1.99416	0.0180032	1	AC022007.1	3	10006418	10011209	-	2533	lincRNA	novel transcript	-	5	20	0.107262	0.434265
ENSG00000232545	4.96291	20.1475	-1.99416	0.0180032	1	AC253536.3	22	24101689	24103354	+	558	sense_intronic	novel transcript	-	5	20	0.486907	1.97131
ENSG00000260430	12.9046	2.01533	2.60638	0.0178622	1	AC099518.1	16	19086856	19098110	+	841	lincRNA	novel transcript	-	13	2	0.839957	0.130796
ENSG00000261879	1.98478	13.0961	-2.64718	0.0178622	1	AC087500.1	17	5192084	5248069	+	2324	antisense	uncharacterized LOC100130950 [Source:NCBI gene;Acc:100130950]	-	2	13	0.0467631	0.307657
ENSG00000235687	10.9192	33.2431	-1.59508	0.0175391	1	LINC00993	10	37248118	37347031	+	1175	transcribed_unprocessed_pseudogene	long intergenic non-protein coding RNA 993 [Source:HGNC Symbol;Acc:HGNC:48948]	-	11	33	0.508703	1.54467
ENSG00000276166	59.5618	24.1769	1.29639	0.0167062	1	AC092118.2	16	57759358	57760024	+	667	antisense	novel transcript, antisense to KIFC3	-	60	24	4.88804	1.979
ENSG00000140092	28.7879	9.06674	1.65343	0.0166546	1	FBLN5	14	91869412	91947987	-	4973	protein_coding	fibulin 5 [Source:HGNC Symbol;Acc:HGNC:3602]	-	29	9	0.316876	0.0995368
ENSG00000279259	17.8681	4.03001	2.11479	0.0164929	1	AC087741.3	17	80147250	80148596	+	1347	TEC	TEC	-	18	4	0.726131	0.163325
ENSG00000269925	3.9702	18.1329	-2.15624	0.0164929	1	Z98884.2	1	7776383	7776775	+	393	sense_intronic	novel transcript, sense intronic to VAMP3	-	4	18	0.553066	2.51907
ENSG00000261393	3.9702	18.1329	-2.15624	0.0164929	1	AC007493.2	16	50368580	50371480	+	478	antisense	novel transcript, antisense to BRD7	-	4	18	0.454718	2.07112
ENSG00000160318	49.6347	19.1402	1.36905	0.0162157	1	CLDND2	19	51367098	51369003	-	1156	protein_coding	claudin domain containing 2 [Source:HGNC Symbol;Acc:HGNC:28511]	-	50	19	2.35029	0.903973
ENSG00000249599	26.8025	8.05939	1.71827	0.0160516	1	BMPR1B-DT	4	94743800	94757533	-	511	lincRNA	BMPR1B divergent transcript [Source:HGNC Symbol;Acc:HGNC:50864]	-	27	8	2.87113	0.861051
ENSG00000197191	45.6639	17.1255	1.40843	0.0159028	1	CYSRT1	9	137224635	137226311	+	1297	protein_coding	cysteine rich tail 1 [Source:HGNC Symbol;Acc:HGNC:30529]	-	46	17	1.9272	0.720889
ENSG00000103226	272.001	128.941	1.07618	0.0155416	1	NOMO3	16	16232495	16294814	+	8274	protein_coding	NODAL modulator 3 [Source:HGNC Symbol;Acc:HGNC:25242]	-	274	128	1.79947	0.850852
ENSG00000271533	31.766	76.559	-1.26574	0.0153136	1	Z83843.1	X	74209976	74213660	-	3685	sense_intronic	novel transcript, sense intronic FTX	-	32	76	0.47187	1.13432
ENSG00000206127	6.94833	25.1843	-1.83904	0.0153054	1	GOLGA8O	15	32445106	32455634	-	2166	protein_coding	golgin A8 family member O [Source:HGNC Symbol;Acc:HGNC:44406]	-	7	25	0.17561	0.634806
ENSG00000225345	77.4305	168.227	-1.11817	0.0152405	1	SNX18P3	9	38566260	38568211	-	1952	transcribed_unprocessed_pseudogene	sorting nexin 18 pseudogene 3 [Source:HGNC Symbol;Acc:HGNC:39611]	-	78	167	2.17132	4.7054
ENSG00000180953	27.7952	69.5075	-1.31841	0.0150409	1	ST20	15	79898840	79923702	-	1614	protein_coding	suppressor of tumorigenicity 20 [Source:HGNC Symbol;Acc:HGNC:33520]	-	28	69	0.94268	2.35128
ENSG00000185015	37.7223	13.0961	1.51743	0.014931	1	CA13	8	85220587	85284073	+	5528	protein_coding	carbonic anhydrase 13 [Source:HGNC Symbol;Acc:HGNC:14914]	-	38	13	0.37353	0.129341
ENSG00000230330	12.9046	38.2798	-1.55941	0.014931	1	HMGN2P3	16	26032539	26032811	-	273	processed_pseudogene	high mobility group nucleosomal binding domain 2 pseudogene 3 [Source:HGNC Symbol;Acc:HGNC:33566]	-	13	38	2.58756	7.65562
ENSG00000168398	25.8098	65.4781	-1.33883	0.0148649	1	BDKRB2	14	96204679	96244166	+	6845	protein_coding	bradykinin receptor B2 [Source:HGNC Symbol;Acc:HGNC:1030]	-	26	65	0.2064	0.522275
ENSG00000138080	15.8827	3.02267	2.34676	0.0144854	1	EMILIN1	2	27078567	27086408	+	3958	protein_coding	elastin microfibril interfacer 1 [Source:HGNC Symbol;Acc:HGNC:19880]	-	16	3	0.219662	0.0416874
ENSG00000169403	2.97749	16.1182	-2.38799	0.0144854	1	PTAFR	1	28147166	28193936	-	4706	protein_coding	platelet activating factor receptor [Source:HGNC Symbol;Acc:HGNC:9582]	-	3	16	0.0346401	0.186994
ENSG00000054654	582.718	1190.68	-1.03076	0.0144282	1	SYNE2	14	63852983	64226433	+	31374	protein_coding	spectrin repeat containing nuclear envelope protein 2 [Source:HGNC Symbol;Acc:HGNC:17084]	-	587	1182	1.01667	2.07208
ENSG00000276840	22.8316	6.0447	1.89582	0.0143802	1	PMS2P10	7	75288120	75299795	-	612	unprocessed_pseudogene	PMS1 homolog 2, mismatch repair system component pseudogene 10 [Source:HGNC Symbol;Acc:HGNC:9124]	-	23	6	2.04214	0.539212
ENSG00000117643	22.8316	6.0447	1.89582	0.0143802	1	MAN1C1	1	25617468	25786207	+	9026	protein_coding	mannosidase alpha class 1C member 1 [Source:HGNC Symbol;Acc:HGNC:19080]	-	23	6	0.138466	0.0365608
ENSG00000134668	247.183	114.838	1.10515	0.0138771	1	SPOCD1	1	31790422	31816051	-	7085	protein_coding	SPOC domain containing 1 [Source:HGNC Symbol;Acc:HGNC:26338]	-	249	114	1.90972	0.884962
ENSG00000131018	751.479	1537.21	-1.03239	0.0138335	1	SYNE1	6	152121684	152637801	-	46064	protein_coding	spectrin repeat containing nuclear envelope protein 1 [Source:HGNC Symbol;Acc:HGNC:17089]	-	757	1526	0.892985	1.82202
ENSG00000274021	10.9192	1.00798	3.28598	0.0134121	1	AC024909.2	12	89351015	89353271	+	2257	antisense	novel transcript, antisense to DUSP6	-	11	1	0.264832	0.0243685
ENSG00000142233	10.9192	1.00798	3.28598	0.0134121	1	NTN5	19	48661407	48673081	-	3115	protein_coding	netrin 5 [Source:HGNC Symbol;Acc:HGNC:25208]	-	11	1	0.191886	0.0176564
ENSG00000250896	10.9192	1.00798	3.28598	0.0134121	1	RNPS1P1	4	11371975	11372892	+	918	processed_pseudogene	RNA binding protein with serine rich domain 1 pseudogene 1 [Source:HGNC Symbol;Acc:HGNC:39525]	-	11	1	0.651118	0.0599124
ENSG00000261532	10.9192	1.00798	3.28598	0.0134121	1	AC009065.7	16	2211997	2212863	+	580	lincRNA	novel transcript	-	11	1	1.03056	0.0948269
ENSG00000266642	10.9192	1.00798	3.28598	0.0134121	1	AC024267.6	17	28897738	28899402	+	1264	antisense	novel transcript, antisense to DHRS13	-	11	1	0.472885	0.0435123
ENSG00000278000	0.992073	11.0814	-3.32564	0.0134121	1	AC139100.2	18	80161752	80162413	+	662	sense_intronic	novel transcript	-	1	11	0.0820827	0.913891
ENSG00000279608	0.992073	11.0814	-3.32564	0.0134121	1	AL353795.3	9	35038625	35044326	-	5702	TEC	TEC	-	1	11	0.00952977	0.106102
ENSG00000267940	0.992073	11.0814	-3.32564	0.0134121	1	AC022762.2	11	6201901	6203253	-	1353	lincRNA	novel transcript	-	1	11	0.0401617	0.447151
ENSG00000166148	0.992073	11.0814	-3.32564	0.0134121	1	AVPR1A	12	63142759	63150942	-	5963	protein_coding	arginine vasopressin receptor 1A [Source:HGNC Symbol;Acc:HGNC:895]	-	1	11	0.00911266	0.101458
ENSG00000175773	7.94104	1.38778e-17	6.01201	0.0127308	1	AP002986.1	11	130314993	130403657	+	2628	lincRNA	uncharacterized LOC646383 [Source:NCBI gene;Acc:646383]	-	8	0	0.165415	0
ENSG00000269800	7.94104	1.38778e-17	6.01201	0.0127308	1	PLEKHA3P1	19	41521043	41521989	-	894	processed_pseudogene	pleckstrin homology domain containing A3 pseudogene 1 [Source:HGNC Symbol;Acc:HGNC:19648]	-	8	0	0.486253	0
ENSG00000225573	7.94104	1.38778e-17	6.01201	0.0127308	1	RPL35P5	7	66606738	66607107	-	370	processed_pseudogene	ribosomal protein L35 pseudogene 5 [Source:HGNC Symbol;Acc:HGNC:36955]	-	8	0	1.17489	0
ENSG00000279113	7.94104	1.38778e-17	6.01201	0.0127308	1	AC148477.7	12	132332005	132332432	+	428	TEC	novel transcript	-	8	0	1.01568	0
ENSG00000124575	1.38778e-17	8.05939	-6.0328	0.0127308	1	HIST1H1D	6	26234268	26234933	-	666	protein_coding	histone cluster 1 H1 family member d [Source:HGNC Symbol;Acc:HGNC:4717]	-	0	8	0	0.660656
ENSG00000279425	1.38778e-17	8.05939	-6.0328	0.0127308	1	AC092279.2	19	24078481	24080669	+	2189	TEC	TEC	-	0	8	0	0.201004
ENSG00000242797	1.38778e-17	8.05939	-6.0328	0.0127308	1	GLYCTK-AS1	3	52288580	52299067	-	1391	processed_transcript	GLYCTK antisense RNA 1 [Source:HGNC Symbol;Acc:HGNC:41043]	-	0	8	0	0.316317
ENSG00000188056	1.38778e-17	8.05939	-6.0328	0.0127308	1	TREML4	6	41228324	41238882	+	2712	protein_coding	triggering receptor expressed on myeloid cells like 4 [Source:HGNC Symbol;Acc:HGNC:30807]	-	0	8	0	0.162241
ENSG00000267786	1.38778e-17	8.05939	-6.0328	0.0127308	1	AF038458.3	19	35947115	35959192	+	500	lincRNA	novel transcript	-	0	8	0	0.879994
ENSG00000105388	27.7952	8.05939	1.7705	0.0124954	1	CEACAM5	19	41708585	41729798	+	3351	protein_coding	carcinoembryonic antigen related cell adhesion molecule 5 [Source:HGNC Symbol;Acc:HGNC:1817]	-	28	8	0.454039	0.131303
ENSG00000181722	79.4159	176.286	-1.14916	0.0124319	1	ZBTB20	3	114314501	115147271	-	31872	protein_coding	zinc finger and BTB domain containing 20 [Source:HGNC Symbol;Acc:HGNC:13503]	ZBTB	80	175	0.136392	0.301987
ENSG00000130997	20.8462	56.412	-1.43073	0.0123461	1	POLN	4	2071918	2242121	-	7721	protein_coding	DNA polymerase nu [Source:HGNC Symbol;Acc:HGNC:18870]	-	21	56	0.147794	0.398909
ENSG00000204556	13.8973	2.01533	2.71231	0.0118324	1	AL450124.1	20	26018832	26020684	+	353	unprocessed_pseudogene	zinc-finger pseudogene	-	14	2	2.15508	0.311613
ENSG00000205791	1.98478	14.1035	-2.75312	0.0118324	1	LOH12CR2	12	12355406	12357067	-	1540	lincRNA	loss of heterozygosity, 12, chromosomal region 2 [Source:HGNC Symbol;Acc:HGNC:26524]	-	2	14	0.0705698	0.499996
ENSG00000254676	1.98478	14.1035	-2.75312	0.0118324	1	AP000873.4	11	83180144	83184520	+	905	sense_overlapping	novel transcript, sense overlapping PCF11	-	2	14	0.120086	0.850823
ENSG00000272323	18.8608	4.03001	2.19226	0.011803	1	AC026801.2	5	34837549	34839278	-	1565	antisense	uncharacterized LOC101929704 [Source:NCBI gene;Acc:101929704]	-	19	4	0.659704	0.140574
ENSG00000272172	18.8608	4.03001	2.19226	0.011803	1	AC138696.2	8	143290399	143290621	-	223	antisense	novel transcript, antisense to ZNF696	-	19	4	4.62976	0.98654
ENSG00000249931	3.9702	19.1402	-2.23373	0.011803	1	GOLGA8K	15	32392782	32403292	-	3231	protein_coding	golgin A8 family member K [Source:HGNC Symbol;Acc:HGNC:38652]	-	4	19	0.0672718	0.323427
ENSG00000236849	3.9702	19.1402	-2.23373	0.011803	1	LINC01474	9	72871728	72874109	-	639	lincRNA	long intergenic non-protein coding RNA 1474 [Source:HGNC Symbol;Acc:HGNC:51111]	-	4	19	0.340149	1.63536
ENSG00000111859	504.295	1061.74	-1.07391	0.0109391	1	NEDD9	6	11183298	11382348	-	10359	protein_coding	neural precursor cell expressed, developmentally down-regulated 9 [Source:HGNC Symbol;Acc:HGNC:7733]	-	508	1054	2.66474	5.59606
ENSG00000230409	130.044	285.08	-1.1316	0.0108252	1	TCEA1P2	3	37275693	37276598	+	906	processed_pseudogene	transcription elongation factor A1 pseudogene 2 [Source:HGNC Symbol;Acc:HGNC:29891]	-	131	283	7.85693	17.1798
ENSG00000138675	5.95562	24.1769	-1.9986	0.0108117	1	FGF5	4	80266599	80336680	+	5998	protein_coding	fibroblast growth factor 5 [Source:HGNC Symbol;Acc:HGNC:3683]	-	6	24	0.0543569	0.220072
ENSG00000147421	132.029	290.116	-1.13502	0.010536	1	HMBOX1	8	28890394	29064764	+	6634	protein_coding	homeobox containing 1 [Source:HGNC Symbol;Acc:HGNC:26137]	Homeobox	133	288	1.0894	2.38768
ENSG00000204745	89.343	36.2651	1.29786	0.0104982	1	AC083899.1	2	87125198	87196629	+	3795	unprocessed_pseudogene	anaphase promoting complex subunit 1 (ANAPC1) pseudogene	-	90	36	1.28867	0.521735
ENSG00000280138	24.8171	66.4855	-1.41712	0.0100741	1	AC027290.2	12	122870059	122888720	-	18662	TEC	novel transcript	-	25	66	0.0727933	0.194512
ENSG00000244257	2.97749	17.1255	-2.4748	0.0100337	1	PKD1P1	16	16310341	16334190	+	6805	unprocessed_pseudogene	polycystin 1, transient receptor potential channel interacting pseudogene 1 [Source:HGNC Symbol;Acc:HGNC:30065]	-	3	17	0.0239554	0.137398
ENSG00000188626	2.97749	17.1255	-2.4748	0.0100337	1	GOLGA8M	15	28701954	28738384	-	2202	protein_coding	golgin A8 family member M [Source:HGNC Symbol;Acc:HGNC:44404]	-	3	17	0.074031	0.424611
ENSG00000230202	512.236	236.727	1.11318	0.00998828	1	AL450405.1	6	117998975	117999448	+	474	processed_pseudogene	ribosomal protein L29 (RPL29) pseudogene	-	516	235	59.1536	27.2677
ENSG00000224066	4.96291	22.1622	-2.13086	0.00973269	1	AL049795.1	1	32204769	32206814	-	1357	antisense	novel transcript	-	5	22	0.200217	0.891666
ENSG00000235217	3.9702	20.1475	-2.30726	0.00845893	1	TSPY26P	20	32186477	32190527	-	4051	transcribed_processed_pseudogene	testis specific protein Y-linked 26, pseudogene [Source:HGNC Symbol;Acc:HGNC:16256]	-	4	20	0.0536547	0.271536
ENSG00000223875	11.9119	1.00798	3.41015	0.00839028	1	NBEAP3	22	15852990	15893942	+	1493	unprocessed_pseudogene	neurobeachin pseudogene 3 [Source:HGNC Symbol;Acc:HGNC:40004]	-	12	1	0.436748	0.0368383
ENSG00000271868	11.9119	1.00798	3.41015	0.00839028	1	AC114810.1	2	3496956	3497428	+	473	lincRNA	novel transcript	-	12	1	1.37857	0.116278
ENSG00000128284	0.992073	12.0888	-3.44983	0.00839028	1	APOL3	22	36140330	36166177	-	5901	protein_coding	apolipoprotein L3 [Source:HGNC Symbol;Acc:HGNC:14868]	-	1	12	0.0092084	0.111845
ENSG00000229267	0.992073	12.0888	-3.44983	0.00839028	1	AC016708.1	2	214810229	214963274	+	2108	antisense	uncharacterized LOC101928103 [Source:NCBI gene;Acc:101928103]	-	1	12	0.0257774	0.313091
ENSG00000265618	0.992073	12.0888	-3.44983	0.00839028	1	AC002094.2	17	28361601	28362859	-	1121	antisense	novel transcript, antisense to TMEM199	-	1	12	0.0484735	0.588756
ENSG00000254602	0.992073	12.0888	-3.44983	0.00839028	1	AP000662.1	11	57638024	57652790	+	3223	sense_overlapping	novel transcript, sense overlapping CLP1	-	1	12	0.0168597	0.204777
ENSG00000177359	0.992073	12.0888	-3.44983	0.00839028	1	AC024940.1	12	31111652	31201235	-	7202	transcribed_unprocessed_pseudogene	alpha-2-macroglobulin like 1 pseudogene [Source:NCBI gene;Acc:144203]	-	1	12	0.00754496	0.0916406
ENSG00000283486	59.5618	143.044	-1.26221	0.00835888	1	FAM95C	9	38540569	38577207	-	3936	protein_coding	family with sequence similarity 95 member C [Source:HGNC Symbol;Acc:HGNC:45272]	-	60	142	0.828335	1.98423
ENSG00000166825	2009.24	930.789	1.11002	0.00806323	1	ANPEP	15	89784889	89815401	-	4871	protein_coding	alanyl aminopeptidase, membrane [Source:HGNC Symbol;Acc:HGNC:500]	-	2024	924	22.5789	10.4331
ENSG00000138061	6138.9	2845.75	1.10914	0.00771769	1	CYP1B1	2	38066973	38109902	-	6014	protein_coding	cytochrome P450 family 1 subfamily B member 1 [Source:HGNC Symbol;Acc:HGNC:2597]	-	6184	2825	55.8748	25.8354
ENSG00000019549	45.6639	15.1108	1.58761	0.00760601	1	SNAI2	8	48917604	48921740	-	3392	protein_coding	snail family transcriptional repressor 2 [Source:HGNC Symbol;Acc:HGNC:11094]	zf-C2H2	46	15	0.736905	0.243218
ENSG00000175886	29.7806	8.05939	1.86961	0.00758204	1	RPL7AP66	18	39334872	39335672	-	801	processed_pseudogene	ribosomal protein L7a pseudogene 66 [Source:HGNC Symbol;Acc:HGNC:35682]	-	30	8	2.03516	0.549309
ENSG00000169955	52.6129	18.1329	1.53039	0.00726739	1	ZNF747	16	30530367	30535347	-	3936	protein_coding	zinc finger protein 747 [Source:HGNC Symbol;Acc:HGNC:28350]	zf-C2H2	53	18	0.731696	0.251523
ENSG00000185046	13.8973	44.3239	-1.66434	0.00725997	1	ANKS1B	12	98726457	99984654	-	11053	protein_coding	ankyrin repeat and sterile alpha motif domain containing 1B [Source:HGNC Symbol;Acc:HGNC:24600]	-	14	44	0.0688268	0.218944
ENSG00000108551	8.93375	1.38778e-17	6.17945	0.00724341	1	RASD1	17	17494437	17496395	-	1748	protein_coding	ras related dexamethasone induced 1 [Source:HGNC Symbol;Acc:HGNC:15828]	-	9	0	0.279776	0
ENSG00000278126	1.38778e-17	9.06674	-6.20028	0.00724341	1	AC139768.1	12	51201684	51202581	-	898	sense_intronic	novel transcript	-	0	9	0	0.551221
ENSG00000280401	1.38778e-17	9.06674	-6.20028	0.00724341	1	AC022532.1	10	70434829	70436556	+	1728	TEC	TEC	-	0	9	0	0.286456
ENSG00000274737	1.38778e-17	9.06674	-6.20028	0.00724341	1	AC004466.2	12	47817451	47817966	-	516	sense_intronic	novel transcript, sense intronic to HDAC7	-	0	9	0	0.959296
ENSG00000140798	1.38778e-17	9.06674	-6.20028	0.00724341	1	ABCC12	16	48081006	48156018	-	8699	protein_coding	ATP binding cassette subfamily C member 12 [Source:HGNC Symbol;Acc:HGNC:14640]	-	0	9	0	0.0569027
ENSG00000263338	1.38778e-17	9.06674	-6.20028	0.00724341	1	AC027796.5	17	3577955	3578853	-	560	sense_intronic	novel transcript, sense intronic to TRPV1	-	0	9	0	0.883922
ENSG00000258230	1.38778e-17	9.06674	-6.20028	0.00724341	1	AC063950.1	12	101773114	101773755	-	642	transcribed_processed_pseudogene	suppression of tumorigenicity 13 (colon carcinoma) (Hsp70 interacting protein) (ST13) pseudogene	-	0	9	0	0.771023
ENSG00000285957	1.38778e-17	9.06674	-6.20028	0.00724341	1	AC019257.7	8	1957921	1963131	-	2982	antisense	novel transcript, antisense to ARHGEF10	-	0	9	0	0.165995
ENSG00000170477	1.38778e-17	9.06674	-6.20028	0.00724341	1	KRT4	12	52806549	52814551	-	3312	protein_coding	keratin 4 [Source:HGNC Symbol;Acc:HGNC:6441]	-	0	9	0	0.149455
ENSG00000232859	17.8681	3.02267	2.51543	0.00696616	1	LYRM9	17	27878314	27894752	-	5380	protein_coding	LYR motif containing 9 [Source:HGNC Symbol;Acc:HGNC:27314]	-	18	3	0.181803	0.0306689
ENSG00000224020	2.97749	18.1329	-2.55668	0.00696616	1	MIR181A2HG	9	124658467	124698631	+	662	antisense	MIR181A2 host gene [Source:HGNC Symbol;Acc:HGNC:37188]	-	3	18	0.246248	1.49546
ENSG00000123700	11.9119	40.2945	-1.7475	0.00649311	1	KCNJ2	17	70168673	70180048	+	5577	protein_coding	potassium voltage-gated channel subfamily J member 2 [Source:HGNC Symbol;Acc:HGNC:6263]	-	12	40	0.11692	0.394475
ENSG00000234284	25.8098	6.0447	2.0718	0.00612771	1	ZNF879	5	179023752	179035064	+	3883	protein_coding	zinc finger protein 879 [Source:HGNC Symbol;Acc:HGNC:37273]	zf-C2H2	26	6	0.363844	0.0849852
ENSG00000165272	822.953	365.667	1.17001	0.006056	1	AQP3	9	33441154	33447633	-	2950	protein_coding	aquaporin 3 (Gill blood group) [Source:HGNC Symbol;Acc:HGNC:636]	-	829	363	15.2701	6.76775
ENSG00000275880	12.9046	1.00798	3.52447	0.00528154	1	AL139385.1	13	110613082	110616353	-	3272	antisense	novel transcript, antisense to CARKD	-	13	1	0.215894	0.0168092
ENSG00000230289	12.9046	1.00798	3.52447	0.00528154	1	AL358781.2	9	131516558	131522229	-	473	antisense	novel transcript	-	13	1	1.49345	0.116278
ENSG00000132554	0.992073	13.0961	-3.56417	0.00528154	1	RGS22	8	99960936	100131268	-	6363	protein_coding	regulator of G protein signaling 22 [Source:HGNC Symbol;Acc:HGNC:24499]	-	1	13	0.0085398	0.112368
ENSG00000006638	15.8827	2.01533	2.90335	0.00524731	1	TBXA2R	19	3594506	3606840	-	2793	protein_coding	thromboxane A2 receptor [Source:HGNC Symbol;Acc:HGNC:11608]	-	16	2	0.311285	0.0393839
ENSG00000281207	27.7952	77.5663	-1.4764	0.00522757	1	SLFNL1-AS1	1	41014590	41043890	+	4800	antisense	SLFNL1 antisense RNA 1 [Source:HGNC Symbol;Acc:HGNC:44126]	-	28	77	0.316976	0.882285
ENSG00000158486	2.97749	19.1402	-2.63416	0.00484911	1	DNAH3	16	20933111	21159441	-	14960	protein_coding	dynein axonemal heavy chain 3 [Source:HGNC Symbol;Acc:HGNC:2949]	-	3	19	0.0108968	0.0698524
ENSG00000215182	2239.55	5099.19	-1.18702	0.00444695	1	MUC5AC	11	1157953	1201138	+	17448	protein_coding	mucin 5AC, oligomeric mucus/gel-forming [Source:HGNC Symbol;Acc:HGNC:7515]	-	2256	5062	7.02592	15.9564
ENSG00000248932	21.8389	4.03001	2.40247	0.00436855	1	AC097103.2	3	139389815	139583319	+	2120	antisense	uncharacterized LOC100507291 [Source:NCBI gene;Acc:100507291]	-	22	4	0.563893	0.103773
ENSG00000188092	121.11	46.3386	1.38366	0.00436184	1	GPR89B	1	147928393	147993521	+	5143	protein_coding	G protein-coupled receptor 89B [Source:HGNC Symbol;Acc:HGNC:13840]	-	122	46	1.289	0.491927
ENSG00000164488	9.92645	1.38778e-17	6.32946	0.00417417	1	DACT2	6	168292830	168319754	-	4223	protein_coding	dishevelled binding antagonist of beta catenin 2 [Source:HGNC Symbol;Acc:HGNC:21231]	-	10	0	0.128673	0
ENSG00000269887	16.8754	2.01533	2.99015	0.00351516	1	AL391001.1	1	164680085	164680799	+	715	sense_intronic	novel transcript, sense intronic to PBX1	-	17	2	1.29197	0.153845
ENSG00000238123	16.8754	2.01533	2.99015	0.00351516	1	MID1IP1-AS1	X	38801568	38803883	-	376	antisense	MID1IP1 antisense RNA 1 [Source:HGNC Symbol;Acc:HGNC:40932]	-	17	2	2.45681	0.292551
ENSG00000140968	16.8754	2.01533	2.99015	0.00351516	1	IRF8	16	85898803	85922609	+	5162	protein_coding	interferon regulatory factor 8 [Source:HGNC Symbol;Acc:HGNC:5358]	IRF	17	2	0.178954	0.0213094
ENSG00000210156	1.98478	17.1255	-3.03099	0.00351516	1	MT-TK	MT	8295	8364	+	70	Mt_tRNA	mitochondrially encoded tRNA lysine [Source:HGNC Symbol;Acc:HGNC:7489]	-	2	17	1.55254	13.357
ENSG00000260552	27.7952	6.0447	2.17821	0.00348955	1	AC023043.1	18	36179996	36187448	-	609	antisense	uncharacterized LOC101927809 [Source:NCBI gene;Acc:101927809]	-	28	6	2.49833	0.541868
ENSG00000185633	19.8535	3.02267	2.66643	0.00338513	1	NDUFA4L2	12	57234903	57240715	-	2806	protein_coding	NDUFA4, mitochondrial complex associated like 2 [Source:HGNC Symbol;Acc:HGNC:29836]	-	20	3	0.387304	0.0588021
ENSG00000219755	13.8973	1.00798	3.6304	0.00334606	1	AL137784.1	6	99575712	99576456	+	745	processed_pseudogene	40S ribososmal protein 3 (RPS3) pseudogene	-	14	1	1.02113	0.073825
ENSG00000134917	40.7004	11.0814	1.86524	0.0032271	1	ADAMTS8	11	130404925	130428993	-	4523	protein_coding	ADAM metallopeptidase with thrombospondin type 1 motif 8 [Source:HGNC Symbol;Acc:HGNC:224]	-	41	11	0.492569	0.13376
ENSG00000211448	33.7514	96.7059	-1.51515	0.00303483	1	DIO2	14	80197527	80387757	-	7494	protein_coding	iodothyronine deiodinase 2 [Source:HGNC Symbol;Acc:HGNC:2884]	-	34	96	0.246533	0.704559
ENSG00000165905	43.6785	12.0888	1.84263	0.00290973	1	LARGE2	11	45921621	45929096	+	3115	protein_coding	LARGE xylosyl- and glucuronyltransferase 2 [Source:HGNC Symbol;Acc:HGNC:16522]	-	44	12	0.767546	0.211877
ENSG00000204876	25.8098	5.03736	2.32899	0.00288962	1	AC021218.1	7	155962632	155966343	+	2536	lincRNA	uncharacterized LOC389602 [Source:NCBI gene;Acc:389602]	-	26	5	0.557101	0.108438
ENSG00000267147	36.7295	9.06674	2.00355	0.00255104	1	LINC01842	19	14333743	14343916	+	768	lincRNA	long intergenic non-protein coding RNA 1842 [Source:HGNC Symbol;Acc:HGNC:52656]	-	37	9	2.61788	0.644527
ENSG00000237276	10.9192	1.38778e-17	6.46533	0.00243493	1	ANO7L1	1	16215909	16228027	-	1990	transcribed_unprocessed_pseudogene	anoctamin 7 like 1 [Source:HGNC Symbol;Acc:HGNC:32248]	-	11	0	0.300365	0
ENSG00000168135	10.9192	1.38778e-17	6.46533	0.00243493	1	KCNJ4	22	38426327	38455199	-	2065	protein_coding	potassium voltage-gated channel subfamily J member 4 [Source:HGNC Symbol;Acc:HGNC:6265]	-	11	0	0.289456	0
ENSG00000266983	1.38778e-17	11.0814	-6.48621	0.00243493	1	AC011444.1	19	5978403	6020363	+	639	antisense	uncharacterized LOC100128568 [Source:NCBI gene;Acc:100128568]	-	0	11	0	0.946785
ENSG00000141668	1.38778e-17	11.0814	-6.48621	0.00243493	1	CBLN2	18	72536680	72638521	-	5593	protein_coding	cerebellin 2 precursor [Source:HGNC Symbol;Acc:HGNC:1544]	-	0	11	0	0.10817
ENSG00000265112	2.97749	21.1549	-2.77766	0.00237037	1	MIR3153	9	89312225	89312306	+	82	miRNA	microRNA 3153 [Source:HGNC Symbol;Acc:HGNC:38289]	-	3	21	1.988	14.0853
ENSG00000224287	17.8681	2.01533	3.07202	0.00236482	1	MSL3P1	2	233865437	233868444	-	2278	transcribed_processed_pseudogene	MSL complex subunit 3 pseudogene 1 [Source:HGNC Symbol;Acc:HGNC:17837]	-	18	2	0.429367	0.0482876
ENSG00000267249	1.98478	18.1329	-3.11287	0.00236482	1	AP005482.3	18	12670426	12671145	-	720	sense_intronic	novel transcript, sense intronic CEP76	-	2	18	0.150941	1.37499
ENSG00000279730	26.8025	5.03736	2.38319	0.00214237	1	SETD8P1	13	18297554	18298733	+	1180	processed_pseudogene	SET domain containing 8 pseudogene 1 [Source:HGNC Symbol;Acc:HGNC:30088]	-	27	5	1.24334	0.233049
ENSG00000134538	14.89	1.00798	3.72908	0.00213372	1	SLCO1B1	12	21131202	21239246	+	2229	protein_coding	solute carrier organic anion transporter family member 1B1 [Source:HGNC Symbol;Acc:HGNC:10959]	-	15	1	0.365671	0.0246746
ENSG00000275703	0.992073	15.1108	-3.7688	0.00213372	1	U47924.3	12	6899752	6900212	+	461	lincRNA	novel transcript	-	1	15	0.117872	1.78958
ENSG00000233237	23.8244	76.559	-1.67889	0.00182272	1	LINC00472	6	71344344	71420769	-	3443	lincRNA	long intergenic non-protein coding RNA 472 [Source:HGNC Symbol;Acc:HGNC:21380]	-	24	76	0.378777	1.21405
ENSG00000108932	320.644	121.89	1.39449	0.00174537	1	SLC16A6	17	68267026	68291267	-	4061	protein_coding	solute carrier family 16 member 6 [Source:HGNC Symbol;Acc:HGNC:10927]	-	323	121	4.32195	1.63875
ENSG00000225255	18.8608	2.01533	3.1495	0.00159793	1	LINC01297	22	15746630	15778297	+	855	lincRNA	long intergenic non-protein coding RNA 1297 [Source:NCBI gene;Acc:106146148]	-	19	2	1.20753	0.128654
ENSG00000249249	1.38778e-17	12.0888	-6.6104	0.00143701	1	AC010226.1	5	115602057	115620659	+	1218	antisense	uncharacterized LOC101927100 [Source:NCBI gene;Acc:101927100]	-	0	12	0	0.541868
ENSG00000254665	1.38778e-17	12.0888	-6.6104	0.00143701	1	AC091053.1	11	8693357	8696607	+	744	antisense	novel transcript	-	0	12	0	0.88709
ENSG00000228412	15.8827	1.00798	3.82144	0.00136958	1	AL022068.1	6	19324988	19839080	-	6189	antisense	uncharacterized LOC100506885 [Source:NCBI gene;Acc:100506885]	-	16	1	0.140478	0.00888667
ENSG00000256928	22.8316	3.02267	2.86688	0.0011736	1	AP000763.4	11	73395559	73396436	-	752	antisense	novel transcript	-	23	3	1.66196	0.219413
ENSG00000172572	60.5545	177.294	-1.54786	0.00111332	1	PDE3A	12	20369245	20684381	+	8398	protein_coding	phosphodiesterase 3A [Source:HGNC Symbol;Acc:HGNC:8778]	-	61	176	0.394697	1.15265
ENSG00000178081	46.6566	11.0814	2.06171	0.000931128	0.881455	ULK4P3	15	30103720	30131757	+	1487	transcribed_unprocessed_pseudogene	ULK4 pseudogene 3 [Source:HGNC Symbol;Acc:HGNC:15777]	-	47	11	1.7175	0.406857
ENSG00000114812	41.6931	9.06674	2.18584	0.000812684	0.804298	VIPR1	3	42489299	42537573	+	7384	protein_coding	vasoactive intestinal peptide receptor 1 [Source:HGNC Symbol;Acc:HGNC:12694]	-	42	9	0.309077	0.0670364
ENSG00000272153	30.7733	5.03736	2.58163	0.000660977	0.685307	AL365330.1	1	3785008	3785538	+	531	antisense	novel transcript, antisense to LRRC47	-	31	5	3.17232	0.517887
ENSG00000160201	35.7368	117.86	-1.71805	0.000645128	0.685307	U2AF1	21	43092956	43107587	-	11112	protein_coding	U2 small nuclear RNA auxiliary factor 1 [Source:HGNC Symbol;Acc:HGNC:12453]	-	36	117	0.176044	0.5791
ENSG00000230979	21.8389	2.01533	3.3597	0.000506526	0.580452	AC079250.1	2	47690716	47691246	-	531	processed_pseudogene	ribosomal protein L18a (RPL18A) pseudogene	-	22	2	2.25132	0.207155
ENSG00000281856	18.8608	1.00798	4.06759	0.000376589	0.455526	AC106017.2	17	19219143	19222527	+	1452	lincRNA	uncharacterized protein ENSP00000382042 [Source:NCBI gene;Acc:388436]	-	19	1	0.711044	0.0378785
ENSG00000183336	0.992073	19.1402	-4.10734	0.000376589	0.455526	BOLA2	16	29443056	29454964	-	1884	protein_coding	bolA family member 2 [Source:HGNC Symbol;Acc:HGNC:29488]	-	1	19	0.0288422	0.554667
ENSG00000174912	1.38778e-17	15.1108	-6.92937	0.000315208	0.428939	METTL15P1	3	156713884	156714928	-	1045	processed_pseudogene	methyltransferase like 15 pseudogene 1 [Source:HGNC Symbol;Acc:HGNC:31926]	-	0	15	0	0.789468
ENSG00000182836	4.96291	34.2504	-2.75603	0.000280171	0.406678	PLCXD3	5	41306954	41510628	-	7731	protein_coding	phosphatidylinositol specific phospholipase C X domain containing 3 [Source:HGNC Symbol;Acc:HGNC:31822]	-	5	34	0.0351434	0.241882
ENSG00000226054	41.6931	145.059	-1.79565	0.000267013	0.406678	MEMO1P1	21	36130489	36131376	+	888	processed_pseudogene	mediator of cell motility 1 pseudogene 1 [Source:HGNC Symbol;Acc:HGNC:23274]	-	42	144	2.57008	8.91886
ENSG00000204778	7.94104	45.3312	-2.49442	0.000204856	0.343103	CBWD4P	9	65287914	65323015	-	655	unprocessed_pseudogene	COBW domain containing 4 pseudogene [Source:HGNC Symbol;Acc:HGNC:18520]	-	8	45	0.66368	3.7786
ENSG00000213250	14.89	68.5002	-2.19226	0.000173131	0.314133	RBMS2P1	12	94423744	94424969	-	1226	processed_pseudogene	RNA binding motif single stranded interacting protein 2 pseudogene 1 [Source:HGNC Symbol;Acc:HGNC:30994]	-	15	68	0.66483	3.05055
ENSG00000277196	20.8462	1.00798	4.21107	0.000164371	0.314133	AC007325.2	KI270734.1	138082	161852	-	2405	protein_coding	proline dehydrogenase 1, mitochondrial [Source:NCBI gene;Acc:102724788]	-	21	1	0.474476	0.0228689
ENSG00000231304	1.38778e-17	18.1329	-7.19044	7.55368e-05	0.164466	SGO1-AS1	3	20174244	21145967	+	6571	processed_transcript	SGO1 antisense RNA 1 [Source:HGNC Symbol;Acc:HGNC:41081]	-	0	18	0	0.150661
ENSG00000274276	0.992073	23.1696	-4.38135	7.35111e-05	0.164466	CBSL	21	6444869	6468040	-	4004	protein_coding	cystathionine-beta-synthase like [Source:HGNC Symbol;Acc:HGNC:51829]	-	1	23	0.0135711	0.315932
ENSG00000235912	35.7368	4.03001	3.10977	5.69854e-05	0.155093	AL031729.1	1	27649419	27649610	+	192	processed_pseudogene	novel pseudogene	-	36	4	10.1885	1.14583
ENSG00000187243	1.98478	29.2137	-3.79718	4.06483e-05	0.126434	MAGED4B	X	52061827	52069248	-	4947	protein_coding	MAGE family member D4B [Source:HGNC Symbol;Acc:HGNC:22880]	-	2	29	0.0219684	0.322415
ENSG00000198237	0.992073	27.199	-4.61152	1.57535e-05	0.0571667	AC131392.1	5	69875271	69920867	+	633	unprocessed_pseudogene	glucuronidase, beta (GUSB) pseudogene	-	1	27	0.0858432	2.34595
ENSG00000140465	153.869	33.2431	2.20637	9.74205e-06	0.0424228	CYP1A1	15	74719542	74725610	-	3435	protein_coding	cytochrome P450 family 1 subfamily A member 1 [Source:HGNC Symbol;Acc:HGNC:2595]	-	155	33	2.45197	0.528381
ENSG00000181625	1.98478	43.3165	-4.36346	4.76602e-07	0.00259426	SLX1B	16	29454501	29458219	+	2462	protein_coding	SLX1 homolog B, structure-specific endonuclease subunit [Source:HGNC Symbol;Acc:HGNC:28748]	-	2	43	0.044142	0.960594
ENSG00000205670	7.94104	84.6177	-3.39304	6.53968e-08	0.000474628	SMIM11A	21	34375480	34407866	+	4200	protein_coding	small integral membrane protein 11A [Source:HGNC Symbol;Acc:HGNC:1293]	-	8	84	0.103502	1.09999
ENSG00000135477	77.4305	953.958	-3.6208	2.77388e-14	3.01979e-10	KRT87P	12	52250466	52258867	-	1778	transcribed_unprocessed_pseudogene	keratin 87 pseudogene [Source:HGNC Symbol;Acc:HGNC:30198]	-	78	947	2.38382	29.2939
ENSG00000204382	16.8754	402.939	-4.56731	6.32235e-17	1.37657e-12	XAGE1B	X	52512077	52520803	-	1414	protein_coding	X antigen family member 1B [Source:HGNC Symbol;Acc:HGNC:25400]	-	17	400	0.653295	15.5586

## Sheet: NCI-H1975
gene_id	Treated_02	Untreat_02	log2FoldChange	pvalue	padj	gene_name	gene_chr	gene_start	gene_end	gene_strand	gene_length	gene_biotype	gene_description	tf_family	HP_200_count	HC_count	HP_200_fpkm	HC_fpkm
ENSG00000140465	3208.57	149.374	4.42369	4.0899e-20	9.33438e-16	CYP1A1	15	74719542	74725610	-	3435	protein_coding	cytochrome P450 family 1 subfamily A member 1 [Source:HGNC Symbol;Acc:HGNC:2595]	-	2853	168	48.6546	2.26613
ENSG00000082684	4.50889	171.603	-5.21534	7.50589e-15	8.56535e-11	SEMA5B	3	122909082	123028605	-	8517	protein_coding	semaphorin 5B [Source:HGNC Symbol;Acc:HGNC:10737]	-	4	193	0.027512	1.04996
ENSG00000138061	9311.91	914.962	3.3471	1.03805e-13	7.89712e-10	CYP1B1	2	38066973	38109902	-	6014	protein_coding	cytochrome P450 family 1 subfamily B member 1 [Source:HGNC Symbol;Acc:HGNC:2597]	-	8280	1029	80.6521	7.92782
ENSG00000274276	11.2566	115.585	-3.34726	1.74942e-08	7.97128e-05	CBSL	21	6444869	6468040	-	4004	protein_coding	cystathionine-beta-synthase like [Source:HGNC Symbol;Acc:HGNC:51829]	-	10	130	0.146304	1.50436
ENSG00000105289	37.123	256.965	-2.78752	2.05674e-08	7.97128e-05	TJP3	19	3708109	3750813	+	4217	protein_coding	tight junction protein 3 [Source:HGNC Symbol;Acc:HGNC:11829]	-	33	289	0.458415	3.17538
ENSG00000162892	237.307	34.6688	2.77019	2.09559e-08	7.97128e-05	IL24	1	206897443	206904139	+	1979	protein_coding	interleukin 24 [Source:HGNC Symbol;Acc:HGNC:11346]	-	211	39	6.24576	0.913105
ENSG00000274615	7.88272	92.4659	-3.53356	4.30754e-08	0.000140444	AC233968.1	17	38078262	38124770	+	1300	unprocessed_pseudogene	aminopeptidase puromycin sensitive pseudogene [Source:NCBI gene;Acc:440434]	-	7	104	0.31543	3.70674
ENSG00000232973	159.707	23.1094	2.78159	6.40105e-08	0.000182614	CYP1B1-AS1	2	38073447	38231651	+	7447	antisense	CYP1B1 antisense RNA 1 [Source:HGNC Symbol;Acc:HGNC:28543]	-	142	26	1.11701	0.161769
ENSG00000133048	7.88272	81.7956	-3.35693	9.30196e-08	0.000235887	CHI3L1	1	203178931	203186749	-	3408	protein_coding	chitinase 3 like 1 [Source:HGNC Symbol;Acc:HGNC:1932]	-	7	92	0.120323	1.25081
ENSG00000150551	74.2357	391.232	-2.39612	2.67082e-07	0.000578685	LYPD1	2	132644853	132671579	-	2412	protein_coding	LY6/PLAUR domain containing 1 [Source:HGNC Symbol;Acc:HGNC:28431]	-	66	440	1.60293	8.45235
ENSG00000073756	318.28	59.566	2.41502	2.78909e-07	0.000578685	PTGS2	1	186671791	186680427	-	5269	protein_coding	prostaglandin-endoperoxide synthase 2 [Source:HGNC Symbol;Acc:HGNC:9605]	-	283	67	3.14635	0.589181
ENSG00000168497	58.4909	307.649	-2.39282	4.17603e-07	0.000794246	CAVIN2	2	191834302	191847255	-	3229	protein_coding	caveolae associated protein 2 [Source:HGNC Symbol;Acc:HGNC:10690]	-	52	346	0.943374	4.9649
ENSG00000229415	46.12	250.741	-2.43994	4.94657e-07	0.000811947	SFTA3	14	36473288	36513829	-	3108	protein_coding	surfactant associated 3 [Source:HGNC Symbol;Acc:HGNC:18387]	-	41	282	0.772773	4.20407
ENSG00000275895	418.371	84.4632	2.3065	4.98062e-07	0.000811947	U2AF1L5	21	6484623	6499261	-	11119	protein_coding	U2 small nuclear RNA auxiliary factor 1 like 5 [Source:HGNC Symbol;Acc:HGNC:51830]	-	372	95	1.95986	0.395877
ENSG00000015568	6.7581	67.5687	-3.30042	6.00228e-07	0.000856188	RGPD5	2	109792758	109857695	+	14175	protein_coding	RANBP2-like and GRIP domain containing 5 [Source:HGNC Symbol;Acc:HGNC:32418]	-	6	76	0.0247957	0.248423
ENSG00000179304	68.6126	7.1039	3.24728	6.00228e-07	0.000856188	FAM156B	X	52891306	52908560	+	4456	protein_coding	family with sequence similarity 156 member B [Source:HGNC Symbol;Acc:HGNC:31962]	-	61	8	0.801924	0.0831854
ENSG00000070182	49.4939	259.633	-2.38858	6.81088e-07	0.000914381	SPTB	14	64746283	64879907	-	14796	protein_coding	spectrin beta, erythrocytic [Source:HGNC Symbol;Acc:HGNC:11274]	-	44	292	0.174204	0.914409
ENSG00000115461	5.63349	61.3444	-3.41912	7.59611e-07	0.000963145	IGFBP5	2	216672105	216695525	-	6442	protein_coding	insulin like growth factor binding protein 5 [Source:HGNC Symbol;Acc:HGNC:5474]	-	5	69	0.0454672	0.496284
ENSG00000205670	11.2566	86.2416	-2.92533	1.26485e-06	0.00151935	SMIM11A	21	34375480	34407866	+	4200	protein_coding	small integral membrane protein 11A [Source:HGNC Symbol;Acc:HGNC:1293]	-	10	97	0.139476	1.0701
ENSG00000149043	20.2536	112.028	-2.46124	6.0347e-06	0.00668918	SYT8	11	1828307	1837521	+	4704	protein_coding	synaptotagmin 8 [Source:HGNC Symbol;Acc:HGNC:19264]	-	18	126	0.224158	1.2411
ENSG00000213626	39.3723	184.941	-2.22869	6.15488e-06	0.00668918	LBH	2	30231369	30323730	+	4697	protein_coding	limb bud and heart development [Source:HGNC Symbol;Acc:HGNC:29532]	-	35	208	0.436512	2.05185
ENSG00000133055	2.25974	38.2255	-4.01454	6.95643e-06	0.00721666	MYBPH	1	203167811	203175813	-	1805	protein_coding	myosin binding protein H [Source:HGNC Symbol;Acc:HGNC:7552]	-	2	43	0.0649085	1.10381
ENSG00000241544	55.117	7.1039	2.93189	1.16813e-05	0.0115914	LINC02029	3	157081841	157088547	+	1497	lincRNA	long intergenic non-protein coding RNA 2029 [Source:HGNC Symbol;Acc:HGNC:52863]	-	49	8	1.91745	0.247611
ENSG00000067798	284.541	70.2362	2.01619	1.35896e-05	0.0129232	NAV3	12	77324641	78213008	+	13265	protein_coding	neuron navigator 3 [Source:HGNC Symbol;Acc:HGNC:15998]	-	253	79	1.11728	0.275945
ENSG00000172243	18.0043	96.0226	-2.40794	1.76077e-05	0.0160744	CLEC7A	12	10116777	10130258	-	4190	protein_coding	C-type lectin domain containing 7A [Source:HGNC Symbol;Acc:HGNC:14558]	-	16	108	0.223694	1.1943
ENSG00000172058	6.7581	49.785	-2.86079	2.89338e-05	0.0253983	SERF1A	5	70900665	70918530	+	3285	protein_coding	small EDRK-rich factor 1A [Source:HGNC Symbol;Acc:HGNC:10755]	-	6	56	0.106995	0.789868
ENSG00000153404	318.28	85.3524	1.89705	3.3041e-05	0.0279294	PLEKHG4B	5	92151	189972	+	13304	protein_coding	pleckstrin homology and RhoGEF domain containing G4B [Source:HGNC Symbol;Acc:HGNC:29399]	-	283	96	1.2461	0.334342
ENSG00000221866	48.3693	192.055	-1.98697	3.81323e-05	0.0310819	PLXNA4	7	132123332	132648688	-	16372	protein_coding	plexin A4 [Source:HGNC Symbol;Acc:HGNC:9102]	-	43	216	0.153856	0.6113
ENSG00000167861	22.5029	103.136	-2.19096	4.30509e-05	0.0338811	HID1	17	74950743	74973166	-	6196	protein_coding	HID1 domain containing [Source:HGNC Symbol;Acc:HGNC:15736]	-	20	116	0.189089	0.867458
ENSG00000151012	3163.58	962.088	1.71717	5.16943e-05	0.0393273	SLC7A11	4	138164097	138242349	-	9645	protein_coding	solute carrier family 7 member 11 [Source:HGNC Symbol;Acc:HGNC:11059]	-	2813	1082	17.0851	5.19789
ENSG00000174640	317.155	1047.45	-1.72329	6.64965e-05	0.0489564	SLCO2A1	3	133928145	134052184	-	9834	protein_coding	solute carrier organic anion transporter family member 2A1 [Source:HGNC Symbol;Acc:HGNC:10955]	-	282	1178	1.67984	5.55031
ENSG00000159167	653.418	197.39	1.72624	7.70743e-05	0.0549709	STC1	8	23841915	23854807	-	4149	protein_coding	stanniocalcin 1 [Source:HGNC Symbol;Acc:HGNC:11373]	-	581	222	8.20317	2.4792
ENSG00000108932	69.7372	14.2175	2.28312	8.58981e-05	0.0594077	SLC16A6	17	68267026	68291267	-	4061	protein_coding	solute carrier family 16 member 6 [Source:HGNC Symbol;Acc:HGNC:10927]	-	62	16	0.89435	0.182553
ENSG00000089723	903.085	281.862	1.67937	9.94043e-05	0.0667266	OTUB2	14	94026329	94048930	+	4252	protein_coding	OTU deubiquitinase, ubiquitin aldehyde binding 2 [Source:HGNC Symbol;Acc:HGNC:20351]	-	803	317	11.063	3.45436
ENSG00000276840	5.63349	40.8931	-2.83561	0.000106371	0.0693627	PMS2P10	7	75288120	75299795	-	612	unprocessed_pseudogene	PMS1 homolog 2, mismatch repair system component pseudogene 10 [Source:HGNC Symbol;Acc:HGNC:9124]	-	5	46	0.478594	3.48264
ENSG00000057704	239.556	70.2362	1.76802	0.000135905	0.0861602	TMCC3	12	94567124	94650562	-	6515	protein_coding	transmembrane and coiled-coil domain family 3 [Source:HGNC Symbol;Acc:HGNC:29199]	-	213	79	1.9152	0.561843
ENSG00000232024	336.274	102.247	1.71618	0.000144132	0.0889059	LSM12P1	8	35525176	35525763	-	588	processed_pseudogene	LSM12 pseudogene 1 [Source:HGNC Symbol;Acc:HGNC:32453]	-	299	115	29.7881	9.06197
ENSG00000134215	49.4939	175.16	-1.82114	0.000154875	0.0922945	VAV3	1	107571160	107965144	-	7271	protein_coding	vav guanine nucleotide exchange factor 3 [Source:HGNC Symbol;Acc:HGNC:12659]	-	44	197	0.354493	1.25538
ENSG00000198488	19.129	83.574	-2.12104	0.00016141	0.0922945	B3GNT6	11	77034398	77041973	+	2626	protein_coding	UDP-GlcNAc:betaGal beta-1,3-N-acetylglucosaminyltransferase 6 [Source:HGNC Symbol;Acc:HGNC:24141]	-	17	94	0.37923	1.65858
ENSG00000143412	35.9984	135.147	-1.90539	0.000161757	0.0922945	ANXA9	1	150982017	150995634	+	1826	protein_coding	annexin A9 [Source:HGNC Symbol;Acc:HGNC:547]	-	32	152	1.02659	3.85696
ENSG00000136383	88.8558	289.865	-1.70466	0.000175565	0.0960918	ALPK3	15	84816680	84873482	+	10940	protein_coding	alpha kinase 3 [Source:HGNC Symbol;Acc:HGNC:17574]	-	79	326	0.423018	1.38071
ENSG00000171631	35.9984	134.258	-1.89588	0.000176833	0.0960918	P2RY6	11	73264505	73298617	+	3976	protein_coding	pyrimidinergic receptor P2Y6 [Source:HGNC Symbol;Acc:HGNC:8543]	-	32	151	0.471468	1.75968
ENSG00000074181	322.778	978.094	-1.59912	0.000199824	0.10606	NOTCH3	19	15159038	15200981	-	9394	protein_coding	notch 3 [Source:HGNC Symbol;Acc:HGNC:7883]	-	287	1100	1.7897	5.42556
ENSG00000240694	33.7491	122.698	-1.8589	0.00023413	0.121444	PNMA2	8	26504686	26514092	-	5579	protein_coding	PNMA family member 2 [Source:HGNC Symbol;Acc:HGNC:9159]	-	30	138	0.315002	1.14611
ENSG00000185432	221.562	668.657	-1.59311	0.000250067	0.126828	METTL7A	12	50923472	50932517	+	4083	protein_coding	methyltransferase like 7A [Source:HGNC Symbol;Acc:HGNC:24550]	-	197	752	2.82641	8.53376
ENSG00000270276	44.9954	7.9931	2.47266	0.000258125	0.128069	HIST2H4B	1	149854045	149861210	-	1929	protein_coding	histone cluster 2 H4 family member b [Source:HGNC Symbol;Acc:HGNC:29607]	-	40	9	1.21472	0.216178
ENSG00000272017	1.38778e-17	15.1067	-6.93975	0.000315208	0.14388	AL137784.2	6	99568097	99569096	+	1000	antisense	novel transcript, antisense to CCNC	-	0	17	0	0.787682
ENSG00000204049	1.38778e-17	14.2175	-6.85302	0.000315208	0.14388	AL391421.1	10	77866875	77869610	+	1922	antisense	novel transcript, antisense to DLG5	-	0	16	0	0.385717
ENSG00000279822	15.7551	1.38778e-17	6.99806	0.000315208	0.14388	AC016397.2	10	48443836	48445820	-	1985	TEC	TEC	-	14	0	0.413158	0
ENSG00000138135	1.38778e-17	14.2175	-6.85302	0.000315208	0.14388	CH25H	10	89205629	89207314	-	1686	protein_coding	cholesterol 25-hydroxylase [Source:HGNC Symbol;Acc:HGNC:1907]	-	0	16	0	0.439708
ENSG00000105855	11.2566	54.2309	-2.25738	0.00033982	0.151539	ITGB8	7	20330702	20415754	+	15156	protein_coding	integrin subunit beta 8 [Source:HGNC Symbol;Acc:HGNC:6163]	-	10	61	0.0386513	0.186486
ENSG00000111341	91.1051	283.641	-1.63734	0.000345267	0.151539	MGP	12	14881181	14885926	-	2639	protein_coding	matrix Gla protein [Source:HGNC Symbol;Acc:HGNC:7060]	-	81	319	1.79802	5.60084
ENSG00000158246	44.9954	152.041	-1.75424	0.000352934	0.151821	TENT5B	1	27005020	27012836	-	2368	protein_coding	terminal nucleotidyltransferase 5B [Source:HGNC Symbol;Acc:HGNC:28273]	-	40	171	0.989526	3.34593
ENSG00000137745	74.2357	234.735	-1.65946	0.000359214	0.151821	MMP13	11	102942995	102955734	-	2834	protein_coding	matrix metallopeptidase 13 [Source:HGNC Symbol;Acc:HGNC:7159]	-	66	264	1.36425	4.31625
ENSG00000177679	20.2536	79.1281	-1.96036	0.00042006	0.17431	SRRM3	7	76201900	76287288	+	6873	protein_coding	serine/arginine repetitive matrix 3 [Source:HGNC Symbol;Acc:HGNC:26729]	-	18	89	0.153418	0.599992
ENSG00000186684	103.476	311.205	-1.5876	0.000434952	0.177266	CYP27C1	2	127184120	127220078	-	4491	protein_coding	cytochrome P450 family 27 subfamily C member 1 [Source:HGNC Symbol;Acc:HGNC:33480]	-	92	350	1.20003	3.611
ENSG00000167964	16.8797	67.5687	-1.99422	0.000453206	0.181465	RAB26	16	2140803	2154165	+	2488	protein_coding	RAB26, member RAS oncogene family [Source:HGNC Symbol;Acc:HGNC:14259]	-	15	76	0.353175	1.41535
ENSG00000123572	42.7461	140.482	-1.71405	0.000466872	0.182299	NRK	X	105822543	105958610	+	9573	protein_coding	Nik related kinase [Source:HGNC Symbol;Acc:HGNC:25391]	-	38	158	0.232533	0.764735
ENSG00000104870	14.6305	61.3444	-2.05991	0.000471263	0.182299	FCGRT	19	49506816	49526333	+	4173	protein_coding	Fc fragment of IgG receptor and transporter [Source:HGNC Symbol;Acc:HGNC:3621]	-	13	69	0.182492	0.766131
ENSG00000259319	4.50889	32.0012	-2.79734	0.000495363	0.188428	AF111167.2	14	75423683	75427741	-	4059	antisense	uncharacterized LOC101928377 [Source:NCBI gene;Acc:101928377]	-	4	36	0.0577284	0.410947
ENSG00000244280	1.38778e-17	13.3283	-6.76074	0.000517265	0.1918	ECEL1P2	2	232385750	232387457	-	1708	transcribed_unprocessed_pseudogene	endothelin converting enzyme like 1 pseudogene 2 [Source:HGNC Symbol;Acc:HGNC:14019]	-	0	15	0	0.406917
ENSG00000280046	41.6215	7.9931	2.36051	0.000521035	0.1918	AC104581.4	17	7858943	7866083	+	7141	TEC	TEC	-	37	9	0.303523	0.0583963
ENSG00000166250	429.618	149.374	1.52322	0.000545113	0.197478	CLMP	11	123069865	123195281	-	5097	protein_coding	CXADR like membrane protein [Source:HGNC Symbol;Acc:HGNC:24039]	-	382	168	4.39033	1.5272
ENSG00000106003	62.9894	195.611	-1.63319	0.00056998	0.202041	LFNG	7	2512529	2529177	+	3418	protein_coding	LFNG O-fucosylpeptide 3-beta-N-acetylglucosaminyltransferase [Source:HGNC Symbol;Acc:HGNC:6560]	-	56	220	0.959765	2.98231
ENSG00000213145	1.13519	17.7742	-3.84201	0.000575412	0.202041	CRIP1	14	105486317	105488947	+	2485	protein_coding	cysteine rich protein 1 [Source:HGNC Symbol;Acc:HGNC:2360]	-	1	20	0.0235734	0.372911
ENSG00000168453	18.0043	68.4579	-1.92059	0.000601833	0.208116	HR	8	22114415	22133384	-	8784	protein_coding	HR, lysine demethylase and nuclear receptor corepressor [Source:HGNC Symbol;Acc:HGNC:5172]	-	16	77	0.106703	0.406163
ENSG00000006210	181.075	510.383	-1.49446	0.000656883	0.223762	CX3CL1	16	57372458	57385048	+	5983	protein_coding	C-X3-C motif chemokine ligand 1 [Source:HGNC Symbol;Acc:HGNC:10647]	-	161	574	1.57636	4.44524
ENSG00000256594	11.2566	50.6741	-2.15976	0.000733197	0.244605	AC010186.2	12	9648047	9658412	+	2825	transcribed_unprocessed_pseudogene	C-type lectin domain family 2 member D pseudogene [Source:NCBI gene;Acc:374443]	-	10	57	0.207363	0.934886
ENSG00000244257	21.3782	2.65781	2.94459	0.000739506	0.244605	PKD1P1	16	16310341	16334190	+	6805	unprocessed_pseudogene	polycystin 1, transient receptor potential channel interacting pseudogene 1 [Source:HGNC Symbol;Acc:HGNC:30065]	-	19	3	0.163559	0.0204266
ENSG00000237548	15.7551	61.3444	-1.95386	0.000754736	0.246076	TTLL11-IT1	9	121884636	121963719	-	1052	lincRNA	TTLL11 intronic transcript 1 [Source:HGNC Symbol;Acc:HGNC:24214]	-	14	69	0.779581	3.03903
ENSG00000108947	2.25974	23.9985	-3.34593	0.000829981	0.257531	EFNB3	17	7705202	7711378	+	3222	protein_coding	ephrin B3 [Source:HGNC Symbol;Acc:HGNC:3228]	-	2	27	0.0363625	0.388276
ENSG00000239272	13.5058	1.38778e-17	6.77755	0.00085757	0.257531	RPL21P10	14	77683202	77683989	-	490	processed_pseudogene	ribosomal protein L21 pseudogene 10 [Source:HGNC Symbol;Acc:HGNC:19795]	-	12	0	1.43461	0
ENSG00000244119	13.5058	1.38778e-17	6.77755	0.00085757	0.257531	PDCL3P4	3	101712472	101713191	+	720	processed_pseudogene	phosducin-like 3 pseudogene 4 [Source:HGNC Symbol;Acc:HGNC:44505]	-	12	0	0.976332	0
ENSG00000249574	1.38778e-17	12.4391	-6.66215	0.00085757	0.257531	AC226118.1	7	379359	382712	+	2146	lincRNA	uncharacterized LOC442497 [Source:NCBI gene;Acc:442497]	-	0	14	0	0.302274
ENSG00000262094	1.38778e-17	12.4391	-6.66215	0.00085757	0.257531	AC139099.1	17	83220527	83227721	-	2625	lincRNA	novel transcript	-	0	14	0	0.247116
ENSG00000144834	13.5058	1.38778e-17	6.77755	0.00085757	0.257531	TAGLN3	3	111998664	112013887	+	1791	protein_coding	transgelin 3 [Source:HGNC Symbol;Acc:HGNC:29868]	-	12	0	0.392495	0
ENSG00000149256	3.3843	26.6661	-2.9376	0.000872039	0.258475	TENM4	11	78652831	79440948	-	16330	protein_coding	teneurin transmembrane protein 4 [Source:HGNC Symbol;Acc:HGNC:29945]	-	3	30	0.0107618	0.0851211
ENSG00000205583	311.532	112.028	1.47433	0.00101319	0.287195	STAG3L1	7	75359194	75395383	+	2094	transcribed_unprocessed_pseudogene	stromal antigen 3-like 1 (pseudogene) [Source:HGNC Symbol;Acc:HGNC:33852]	-	277	126	7.74911	2.78802
ENSG00000154930	145.087	398.345	-1.45645	0.00101805	0.287195	ACSS1	20	25006230	25058980	-	8691	protein_coding	acyl-CoA synthetase short chain family member 1 [Source:HGNC Symbol;Acc:HGNC:16091]	-	129	448	0.869498	2.38842
ENSG00000135917	41.6215	8.8823	2.21071	0.00101927	0.287195	SLC19A3	2	227683763	227718031	-	7738	protein_coding	solute carrier family 19 member 3 [Source:HGNC Symbol;Acc:HGNC:16266]	-	37	10	0.280106	0.0598788
ENSG00000168477	9.00734	40.8931	-2.16927	0.00101927	0.287195	TNXB	6	32041153	32115334	-	15909	protein_coding	tenascin XB [Source:HGNC Symbol;Acc:HGNC:11976]	-	8	46	0.0294575	0.133973
ENSG00000108813	5.63349	32.0012	-2.48319	0.00115274	0.320841	DLX4	17	49968970	49974959	+	3644	protein_coding	distal-less homeobox 4 [Source:HGNC Symbol;Acc:HGNC:2917]	Homeobox	5	36	0.0803786	0.457748
ENSG00000181449	51.7432	152.041	-1.55312	0.00117293	0.322527	SOX2	3	181711924	181714436	+	2513	protein_coding	SRY-box 2 [Source:HGNC Symbol;Acc:HGNC:11195]	HMG	46	171	1.07229	3.15287
ENSG00000136250	42.7461	128.033	-1.58032	0.00125201	0.340174	AOAH	7	36512949	36724549	-	3510	protein_coding	acyloxyacyl hydrolase [Source:HGNC Symbol;Acc:HGNC:548]	-	38	144	0.634199	1.90089
ENSG00000226054	64.1141	184.052	-1.51989	0.00127794	0.343134	MEMO1P1	21	36130489	36131376	+	888	processed_pseudogene	mediator of cell motility 1 pseudogene 1 [Source:HGNC Symbol;Acc:HGNC:23274]	-	57	207	3.7602	10.8009
ENSG00000228288	1.13519	15.9958	-3.69112	0.00136958	0.348903	PCAT6	1	202810954	202812156	+	890	antisense	prostate cancer associated transcript 6 [Source:HGNC Symbol;Acc:HGNC:43714]	-	1	18	0.0658201	0.937097
ENSG00000116711	84.3573	26.6661	1.65624	0.0014358	0.348903	PLA2G4A	1	186828953	186988981	+	2875	protein_coding	phospholipase A2 group IVA [Source:HGNC Symbol;Acc:HGNC:9035]	-	75	30	1.52817	0.483488
ENSG00000163453	6.7581	33.7796	-2.30306	0.0014361	0.348903	IGFBP7	4	57030773	57110385	-	1930	protein_coding	insulin like growth factor binding protein 7 [Source:HGNC Symbol;Acc:HGNC:5476]	-	6	38	0.182114	0.91228
ENSG00000105088	1.38778e-17	11.5499	-6.55633	0.00143701	0.348903	OLFM2	19	9853718	9936552	-	2500	protein_coding	olfactomedin 2 [Source:HGNC Symbol;Acc:HGNC:17189]	-	0	13	0	0.240938
ENSG00000260669	1.38778e-17	11.5499	-6.55633	0.00143701	0.348903	AL096870.2	14	24209646	24215987	-	3045	processed_transcript	novel transcript	-	0	13	0	0.197814
ENSG00000260088	12.3812	1.38778e-17	6.65321	0.00143701	0.348903	AL445483.1	1	200669507	200694250	+	736	lincRNA	uncharacterized LOC101929224 [Source:NCBI gene;Acc:101929224]	-	11	0	0.875515	0
ENSG00000258545	1.38778e-17	11.5499	-6.55633	0.00143701	0.348903	RHOXF1-AS1	X	120036236	120146854	+	2495	antisense	RHOXF1 antisense RNA 1 [Source:HGNC Symbol;Acc:HGNC:51582]	-	0	13	0	0.241421
ENSG00000102962	1.38778e-17	11.5499	-6.55633	0.00143701	0.348903	CCL22	16	57358772	57366190	+	2929	protein_coding	C-C motif chemokine ligand 22 [Source:HGNC Symbol;Acc:HGNC:10621]	-	0	13	0	0.205649
ENSG00000285822	1.38778e-17	11.5499	-6.55633	0.00143701	0.348903	AC129926.2	17	27089545	27170310	+	1157	lincRNA	novel transcript	-	0	13	0	0.520609
ENSG00000187867	12.3812	49.785	-1.99822	0.00149604	0.359411	PALM3	19	14053365	14059159	-	2533	protein_coding	paralemmin 3 [Source:HGNC Symbol;Acc:HGNC:33274]	-	11	56	0.254394	1.02437
ENSG00000255650	222.686	81.7956	1.4433	0.00153947	0.365527	FAM222A-AS1	12	109734166	109773508	-	1068	antisense	FAM222A antisense RNA 1 [Source:HGNC Symbol;Acc:HGNC:28223]	-	198	92	10.8603	3.99134
ENSG00000156966	21.3782	72.0146	-1.74716	0.00157992	0.365527	B3GNT7	2	231395543	231401164	+	3806	protein_coding	UDP-GlcNAc:betaGal beta-1,3-N-acetylglucosaminyltransferase 7 [Source:HGNC Symbol;Acc:HGNC:18811]	-	19	81	0.292438	0.986094
ENSG00000278993	28.126	5.32549	2.37095	0.00159155	0.365527	AC002350.1	12	110501614	110503441	+	1828	TEC	novel transcript	-	25	6	0.801148	0.152082
ENSG00000271754	19.129	2.65781	2.7851	0.00159793	0.365527	AL355802.2	6	43519180	43519724	-	545	antisense	novel transcript, antisense to POLR1C	-	17	3	1.82726	0.255051
ENSG00000128564	7690.2	3081.9	1.31916	0.00160157	0.365527	VGF	7	101162509	101165593	-	2704	protein_coding	VGF nerve growth factor inducible [Source:HGNC Symbol;Acc:HGNC:12684]	-	6838	3466	148.14	59.3914
ENSG00000132561	25.8767	80.9064	-1.64065	0.00206753	0.459413	MATN2	8	97868840	98036716	+	6933	protein_coding	matrilin 2 [Source:HGNC Symbol;Acc:HGNC:6908]	-	23	91	0.194337	0.608166
ENSG00000120049	1.13519	15.1067	-3.60931	0.00213372	0.459413	KCNIP2	10	101825974	101843920	-	3397	protein_coding	potassium voltage-gated channel interacting protein 2 [Source:HGNC Symbol;Acc:HGNC:15522]	-	1	17	0.0172446	0.231876
ENSG00000223658	1.13519	15.1067	-3.60931	0.00213372	0.459413	C1GALT1C1L	2	43675151	43676322	-	1172	protein_coding	C1GALT1 specific chaperone 1 like [Source:HGNC Symbol;Acc:HGNC:51617]	-	1	17	0.0499829	0.672084
ENSG00000268509	1.13519	15.1067	-3.60931	0.00213372	0.459413	AC026202.3	3	5187172	5188298	-	1127	antisense	novel transcript, antisense to EDEM1	-	1	17	0.0519786	0.698919
ENSG00000121764	1.13519	14.2175	-3.52258	0.00213372	0.459413	HCRTR1	1	31617686	31632518	+	2558	protein_coding	hypocretin receptor 1 [Source:HGNC Symbol;Acc:HGNC:4848]	-	1	16	0.0229007	0.289815
ENSG00000260078	1.13519	15.1067	-3.60931	0.00213372	0.459413	AC007342.3	16	53364982	53373083	-	4322	transcribed_unprocessed_pseudogene	M-phase phosphoprotein 10 (U3 small nucleolar ribonucleoprotein) (MPHOSPH10) pseudogene	-	1	17	0.0135539	0.182249
ENSG00000127324	16.8797	57.7876	-1.7691	0.00222939	0.470953	TSPAN8	12	71125085	71441898	-	2519	protein_coding	tetraspanin 8 [Source:HGNC Symbol;Acc:HGNC:11855]	-	15	65	0.348828	1.1956
ENSG00000166343	24.7521	4.43627	2.44388	0.00227587	0.470953	MSS51	10	73423579	73433561	-	2423	protein_coding	MSS51 mitochondrial translational activator [Source:HGNC Symbol;Acc:HGNC:21000]	-	22	5	0.531885	0.0956134
ENSG00000197191	192.321	72.0146	1.41534	0.00231145	0.470953	CYSRT1	9	137224635	137226311	+	1297	protein_coding	cysteine rich tail 1 [Source:HGNC Symbol;Acc:HGNC:30529]	-	171	81	7.72334	2.89366
ENSG00000178297	23.6275	74.6822	-1.65594	0.00235879	0.470953	TMPRSS9	19	2360238	2426239	+	4328	protein_coding	transmembrane serine protease 9 [Source:HGNC Symbol;Acc:HGNC:30079]	-	21	84	0.284237	0.899278
ENSG00000041515	18.0043	2.65781	2.69822	0.00236482	0.470953	MYO16	13	108596152	109208007	+	9209	protein_coding	myosin XVI [Source:HGNC Symbol;Acc:HGNC:29822]	-	16	3	0.101779	0.0150942
ENSG00000217801	473.478	189.387	1.32129	0.00239141	0.470953	AL390719.1	1	1059734	1069355	+	2171	transcribed_unprocessed_pseudogene	uncharacterized LOC100288175 [Source:NCBI gene;Acc:100288175]	-	421	213	11.3598	4.54592
ENSG00000170577	6.7581	32.0012	-2.22536	0.00240987	0.470953	SIX2	2	45005161	45009430	-	2205	protein_coding	SIX homeobox 2 [Source:HGNC Symbol;Acc:HGNC:10888]	Homeobox	6	36	0.159401	0.756477
ENSG00000100626	1.38778e-17	10.6607	-6.44213	0.00243493	0.470953	GALNT16	14	69259277	69357033	+	10802	protein_coding	polypeptide N-acetylgalactosaminyltransferase 16 [Source:HGNC Symbol;Acc:HGNC:23233]	-	0	12	0	0.051473
ENSG00000268812	11.2566	1.38778e-17	6.51714	0.00243493	0.470953	AC004264.1	22	30246205	30246998	+	794	antisense	uncharacterized LOC91370 [Source:NCBI gene;Acc:91370]	-	10	0	0.737782	0
ENSG00000279026	1.38778e-17	10.6607	-6.44213	0.00243493	0.470953	AC005225.4	14	73580694	73582918	+	2225	TEC	TEC	-	0	12	0	0.249893
ENSG00000225407	1.38778e-17	10.6607	-6.44213	0.00243493	0.470953	AC025188.1	5	76691439	76716215	-	600	antisense	novel transcript, antisense to F2R	-	0	12	0	0.926685
ENSG00000238084	1.38778e-17	10.6607	-6.44213	0.00243493	0.470953	AL031284.1	1	25398721	25399198	+	478	processed_pseudogene	succinate dehydrogenase complex, subunit D, integral membrane protein (SDHD) pseudogene	-	0	12	0	1.1632
ENSG00000163207	228.309	566.401	-1.31045	0.0024931	0.478152	IVL	1	152908545	152911886	+	2153	protein_coding	involucrin [Source:HGNC Symbol;Acc:HGNC:6187]	-	203	637	5.52333	13.7087
ENSG00000163395	94.479	32.8904	1.51822	0.00251748	0.478803	IGFN1	1	201190825	201228952	+	12116	protein_coding	immunoglobulin-like and fibronectin type III domain containing 1 [Source:HGNC Symbol;Acc:HGNC:24607]	-	84	37	0.406134	0.141496
ENSG00000138131	14.6305	51.5633	-1.80992	0.00263887	0.497744	LOXL4	10	98247690	98268250	-	3653	protein_coding	lysyl oxidase like 4 [Source:HGNC Symbol;Acc:HGNC:17171]	-	13	58	0.208469	0.735665
ENSG00000205572	167.58	63.1227	1.40655	0.00281557	0.52279	SERF1B	5	70025247	70043113	+	3051	protein_coding	small EDRK-rich factor 1B [Source:HGNC Symbol;Acc:HGNC:10756]	-	149	71	2.86084	1.07825
ENSG00000251595	7.88272	33.7796	-2.0844	0.00281747	0.52279	ABCA11P	4	425435	474129	-	2790	transcribed_processed_pseudogene	ATP binding cassette subfamily A member 11, pseudogene [Source:HGNC Symbol;Acc:HGNC:31]	-	7	38	0.146975	0.631076
ENSG00000137648	13.5058	48.8958	-1.84795	0.00289507	0.532856	TMPRSS4	11	118077012	118121890	+	9948	protein_coding	transmembrane serine protease 4 [Source:HGNC Symbol;Acc:HGNC:11878]	-	12	55	0.0706634	0.25617
ENSG00000211448	140.589	349.44	-1.31295	0.00300499	0.548664	DIO2	14	80197527	80387757	-	7494	protein_coding	iodothyronine deiodinase 2 [Source:HGNC Symbol;Acc:HGNC:2884]	-	125	393	0.977114	2.42986
ENSG00000171476	6.7581	30.2229	-2.14322	0.00312822	0.5606	HOPX	4	56647988	56681899	-	7753	protein_coding	HOP homeobox [Source:HGNC Symbol;Acc:HGNC:24961]	-	6	34	0.0453347	0.203194
ENSG00000250510	3.3843	22.2202	-2.67591	0.00314942	0.5606	GPR162	12	6821545	6829972	+	3295	protein_coding	G protein-coupled receptor 162 [Source:HGNC Symbol;Acc:HGNC:16693]	-	3	25	0.0533353	0.35155
ENSG00000272267	3.3843	23.1094	-2.73218	0.00314942	0.5606	AC021242.3	8	9555144	9556520	-	1377	antisense	novel transcript, antisense to TNKS	-	3	26	0.127625	0.874866
ENSG00000138449	177.701	434.802	-1.29042	0.00316862	0.5606	SLC40A1	2	189560579	189583758	-	4330	protein_coding	solute carrier family 40 member 1 [Source:HGNC Symbol;Acc:HGNC:10909]	-	158	489	2.13756	5.23267
ENSG00000196408	9.00734	35.558	-1.96829	0.00321704	0.563335	NOXO1	16	1978917	1984192	-	2159	protein_coding	NADPH oxidase organizer 1 [Source:HGNC Symbol;Acc:HGNC:19404]	-	8	40	0.217063	0.858439
ENSG00000229512	32.6245	93.355	-1.51381	0.00323344	0.563335	AC068580.1	11	1763009	1763749	-	252	sense_intronic	novel transcript	-	29	105	6.74134	19.3059
ENSG00000163283	18.0043	57.7876	-1.67665	0.00330135	0.569903	ALPP	2	232378534	232382889	+	3059	protein_coding	alkaline phosphatase, placental [Source:HGNC Symbol;Acc:HGNC:439]	-	16	65	0.3064	0.984546
ENSG00000204335	1.13519	13.3283	-3.4303	0.00334606	0.569903	SP5	2	170715351	170718078	+	2060	protein_coding	Sp5 transcription factor [Source:HGNC Symbol;Acc:HGNC:14529]	zf-C2H2	1	15	0.0284369	0.337385
ENSG00000165807	1.13519	13.3283	-3.4303	0.00334606	0.569903	PPP1R36	14	64549902	64589380	+	3093	protein_coding	protein phosphatase 1 regulatory subunit 36 [Source:HGNC Symbol;Acc:HGNC:20097]	-	1	15	0.0189395	0.224705
ENSG00000227300	134.966	333.435	-1.30418	0.00342921	0.57974	KRT16P2	17	16829999	16832830	-	1500	transcribed_unprocessed_pseudogene	keratin 16 pseudogene 2 [Source:HGNC Symbol;Acc:HGNC:37807]	-	120	375	4.68639	11.5836
ENSG00000204950	5.63349	27.5553	-2.26836	0.00348955	0.585604	LRRC10B	11	61508800	61511018	+	2219	protein_coding	leucine rich repeat containing 10B [Source:HGNC Symbol;Acc:HGNC:37215]	-	5	31	0.131996	0.647301
ENSG00000137880	70.8618	179.606	-1.34051	0.00394191	0.643697	GCHFR	15	40764020	40767710	+	1531	protein_coding	GTP cyclohydrolase I feedback regulator [Source:HGNC Symbol;Acc:HGNC:4194]	-	63	202	2.41054	6.11334
ENSG00000170214	6.7581	29.3337	-2.10033	0.00406587	0.643697	ADRA1B	5	159865080	159972544	+	2687	protein_coding	adrenoceptor alpha 1B [Source:HGNC Symbol;Acc:HGNC:278]	-	6	33	0.130807	0.569047
ENSG00000168398	1.38778e-17	9.77149	-6.31811	0.00417417	0.643697	BDKRB2	14	96204679	96244166	+	6845	protein_coding	bradykinin receptor B2 [Source:HGNC Symbol;Acc:HGNC:1030]	-	0	11	0	0.0744597
ENSG00000117009	1.38778e-17	9.77149	-6.31811	0.00417417	0.643697	KMO	1	241532134	241595642	+	5946	protein_coding	kynurenine 3-monooxygenase [Source:HGNC Symbol;Acc:HGNC:6381]	-	0	11	0	0.0857176
ENSG00000223855	1.38778e-17	9.77149	-6.31811	0.00417417	0.643697	HRAT92	7	520391	525232	+	3506	lincRNA	heart tissue-associated transcript 92 [Source:NCBI gene;Acc:441307]	-	0	11	0	0.145373
ENSG00000258504	1.38778e-17	9.77149	-6.31811	0.00417417	0.643697	AL157871.1	14	100291117	100294656	+	693	lincRNA	novel transcript	-	0	11	0	0.735464
ENSG00000215912	1.38778e-17	9.77149	-6.31811	0.00417417	0.643697	TTC34	1	2635976	2801717	-	8814	protein_coding	tetratricopeptide repeat domain 34 [Source:HGNC Symbol;Acc:HGNC:34297]	-	0	11	0	0.0578258
ENSG00000269915	1.38778e-17	9.77149	-6.31811	0.00417417	0.643697	AP006621.4	11	708564	727047	-	532	antisense	novel transcript, antisense to EPS8L2	-	0	11	0	0.958039
ENSG00000227857	1.38778e-17	9.77149	-6.31811	0.00417417	0.643697	AL358075.2	1	46134531	46139081	+	339	antisense	uncharacterized LOC101929626 [Source:NCBI gene;Acc:101929626]	-	0	11	0	1.50347
ENSG00000267077	1.38778e-17	9.77149	-6.31811	0.00417417	0.643697	AC020663.2	16	4795265	4796532	-	720	antisense	novel transcript, antisense to novel protein	-	0	11	0	0.707884
ENSG00000136960	1.38778e-17	9.77149	-6.31811	0.00417417	0.643697	ENPP2	8	119557086	119673453	-	6729	protein_coding	ectonucleotide pyrophosphatase/phosphodiesterase 2 [Source:HGNC Symbol;Acc:HGNC:3357]	-	0	11	0	0.0757433
ENSG00000204610	10.132	1.38778e-17	6.36689	0.00417417	0.643697	TRIM15	6	30163206	30172696	+	2515	protein_coding	tripartite motif containing 15 [Source:HGNC Symbol;Acc:HGNC:16284]	-	9	0	0.20963	0
ENSG00000179148	423.994	179.606	1.23853	0.00449201	0.674582	ALOXE3	17	8095900	8119047	-	3760	protein_coding	arachidonate lipoxygenase 3 [Source:HGNC Symbol;Acc:HGNC:13743]	-	377	202	5.87357	2.48923
ENSG00000145107	70.8618	23.9985	1.55637	0.00451322	0.674582	TM4SF19	3	196319342	196338503	-	1899	protein_coding	transmembrane 4 L six family member 19 [Source:HGNC Symbol;Acc:HGNC:25167]	-	63	27	1.94341	0.658781
ENSG00000232828	5.63349	26.6661	-2.22127	0.00462106	0.674582	AC231533.1	X	48698963	48737163	-	925	antisense	novel transcript	-	5	30	0.316648	1.50273
ENSG00000183128	5.63349	26.6661	-2.22127	0.00462106	0.674582	CALHM3	10	103472804	103479240	-	1652	protein_coding	calcium homeostasis modulator 3 [Source:HGNC Symbol;Acc:HGNC:23458]	-	5	30	0.1773	0.841421
ENSG00000227706	5.63349	26.6661	-2.22127	0.00462106	0.674582	AL713998.1	6	67887646	67889339	-	1605	lincRNA	novel transcript	-	5	30	0.182492	0.866061
ENSG00000160201	127.093	49.785	1.34953	0.00466368	0.674582	U2AF1	21	43092956	43107587	-	11112	protein_coding	U2 small nuclear RNA auxiliary factor 1 [Source:HGNC Symbol;Acc:HGNC:12453]	-	113	56	0.59571	0.233506
ENSG00000197406	24.7521	71.1254	-1.5189	0.0046988	0.674582	DIO3	14	101561351	101563452	+	2102	protein_coding	iodothyronine deiodinase 3 [Source:HGNC Symbol;Acc:HGNC:2885]	-	22	80	0.613111	1.76343
ENSG00000163659	3145.59	1386.23	1.18208	0.0046988	0.674582	TIPARP	3	156673235	156706770	+	5048	protein_coding	TCDD inducible poly(ADP-ribose) polymerase [Source:HGNC Symbol;Acc:HGNC:23696]	-	2797	1559	32.458	14.3096
ENSG00000277013	2.25974	18.6634	-2.98548	0.00484911	0.674582	AC008556.1	19	33906352	33908391	+	2040	lincRNA	novel transcript	-	2	21	0.0574313	0.47697
ENSG00000176928	39.3723	11.5499	1.75687	0.00491367	0.674582	GCNT4	5	75025346	75030899	-	5554	protein_coding	glucosaminyl (N-acetyl) transferase 4, core 2 [Source:HGNC Symbol;Acc:HGNC:17973]	-	35	13	0.369157	0.108452
ENSG00000100031	125.969	299.646	-1.24954	0.00491883	0.674582	GGT1	22	24583750	24629005	+	4434	protein_coding	gamma-glutamyltransferase 1 [Source:HGNC Symbol;Acc:HGNC:4250]	-	112	337	1.47969	3.52157
ENSG00000229921	22.5029	66.6795	-1.56274	0.00494375	0.674582	KIF25-AS1	6	167992822	167997077	-	3088	lincRNA	KIF25 antisense RNA 1 [Source:HGNC Symbol;Acc:HGNC:20953]	-	20	75	0.379404	1.12535
ENSG00000136352	764.756	1729.45	-1.17714	0.00512678	0.674582	NKX2-1	14	36516392	36521149	-	3165	protein_coding	NK2 homeobox 1 [Source:HGNC Symbol;Acc:HGNC:11825]	Homeobox	680	1945	12.5859	28.474
ENSG00000143365	23.6275	68.4579	-1.53063	0.00514179	0.674582	RORC	1	151806071	151831872	-	6314	protein_coding	RAR related orphan receptor C [Source:HGNC Symbol;Acc:HGNC:10260]	THR-like	21	77	0.194833	0.565052
ENSG00000141622	2.25974	15.9958	-2.76467	0.00524731	0.674582	RNF165	18	46326809	46463140	+	11419	protein_coding	ring finger protein 165 [Source:HGNC Symbol;Acc:HGNC:31696]	-	2	18	0.0102601	0.0730376
ENSG00000276700	2.25974	15.9958	-2.76467	0.00524731	0.674582	RNA5-8SN2	KI270733.1	128877	129029	+	153	rRNA	RNA, 5.8S ribosomal N2 [Source:HGNC Symbol;Acc:HGNC:53521]	-	2	18	0.765751	5.45109
ENSG00000101198	2.25974	15.9958	-2.76467	0.00524731	0.674582	NKAIN4	20	63240784	63272694	-	2668	protein_coding	sodium/potassium transporting ATPase interacting 4 [Source:HGNC Symbol;Acc:HGNC:16191]	-	2	18	0.043913	0.3126
ENSG00000268350	2.25974	15.9958	-2.76467	0.00524731	0.674582	FAM156A	X	52926402	52995472	-	6608	protein_coding	family with sequence similarity 156 member A [Source:HGNC Symbol;Acc:HGNC:30114]	-	2	18	0.01773	0.126213
ENSG00000231920	2.25974	15.9958	-2.76467	0.00524731	0.674582	NEBL-AS1	10	21174014	21175048	+	681	antisense	NEBL antisense RNA 1 [Source:HGNC Symbol;Acc:HGNC:44899]	-	2	18	0.172041	1.22469
ENSG00000246526	2.25974	15.9958	-2.76467	0.00524731	0.674582	LINC002481	4	6687448	6690519	-	1821	lincRNA	long intergenic non-protein coding RNA 2481 [Source:HGNC Symbol;Acc:HGNC:27958]	-	2	18	0.0643382	0.457999
ENSG00000084636	1.13519	12.4391	-3.33172	0.00528154	0.674582	COL16A1	1	31652247	31704319	-	9269	protein_coding	collagen type XVI alpha 1 chain [Source:HGNC Symbol;Acc:HGNC:2193]	-	1	14	0.00631998	0.0699837
ENSG00000129951	1.13519	12.4391	-3.33172	0.00528154	0.674582	PLPPR3	19	812488	821977	-	2741	protein_coding	phospholipid phosphatase related 3 [Source:HGNC Symbol;Acc:HGNC:23497]	-	1	14	0.0213717	0.236658
ENSG00000279145	13.5058	0.879371	3.74852	0.00528154	0.674582	AC011912.1	15	55171378	55176739	-	5362	lincRNA	TEC	-	12	1	0.1311	0.00864122
ENSG00000163623	1.13519	12.4391	-3.33172	0.00528154	0.674582	NKX6-1	4	84491987	84498450	-	3086	protein_coding	NK6 homeobox 1 [Source:HGNC Symbol;Acc:HGNC:7839]	Homeobox	1	14	0.0189825	0.210201
ENSG00000214558	1.13519	12.4391	-3.33172	0.00528154	0.674582	AL365217.1	6	65302522	65304957	+	2436	processed_pseudogene	zinc finger CCCH-type containing 11A (ZC3H11A) pseudogene	-	1	14	0.0240476	0.266289
ENSG00000213260	1.13519	12.4391	-3.33172	0.00528154	0.674582	YWHAZP5	10	105686322	105687051	+	730	processed_pseudogene	tyrosine 3-monooxygenase/tryptophan 5-monooxygenase activation protein zeta pseudogene 5 [Source:HGNC Symbol;Acc:HGNC:30564]	-	1	14	0.0802465	0.888602
ENSG00000273001	1.13519	12.4391	-3.33172	0.00528154	0.674582	AL731533.2	10	3065424	3066001	-	578	lincRNA	novel transcript	-	1	14	0.101349	1.12228
ENSG00000250073	1.13519	12.4391	-3.33172	0.00528154	0.674582	AP000866.2	11	124759129	124765936	+	1538	antisense	uncharacterized LOC101929340 [Source:NCBI gene;Acc:101929340]	-	1	14	0.0380884	0.421768
ENSG00000185437	1.13519	12.4391	-3.33172	0.00528154	0.674582	SH3BGR	21	39445855	39515506	+	1495	protein_coding	SH3 domain binding glutamate rich protein [Source:HGNC Symbol;Acc:HGNC:10822]	-	1	14	0.0391839	0.433899
ENSG00000163060	1.13519	12.4391	-3.33172	0.00528154	0.674582	TEKT4	2	94871433	94876829	+	2218	protein_coding	tektin 4 [Source:HGNC Symbol;Acc:HGNC:31012]	-	1	14	0.0264111	0.292461
ENSG00000078401	6.7581	28.4445	-2.05613	0.00529072	0.674582	EDN1	6	12290363	12297194	+	2033	protein_coding	endothelin 1 [Source:HGNC Symbol;Acc:HGNC:3176]	-	6	32	0.172887	0.729314
ENSG00000187634	151.835	353.886	-1.22025	0.00559353	0.707975	SAMD11	1	923928	944581	+	4166	protein_coding	sterile alpha motif domain containing 11 [Source:HGNC Symbol;Acc:HGNC:28706]	-	135	398	1.89829	4.42655
ENSG00000179178	10.132	35.558	-1.80055	0.00561466	0.707975	TMEM125	1	43269994	43274002	+	2127	protein_coding	transmembrane protein 125 [Source:HGNC Symbol;Acc:HGNC:28275]	-	9	40	0.24787	0.871354
ENSG00000165507	59.6156	148.484	-1.3151	0.0056683	0.710812	DEPP1	10	44970981	44978810	-	2979	protein_coding	DEPP1, autophagy regulator [Source:HGNC Symbol;Acc:HGNC:23355]	-	53	167	1.04221	2.59745
ENSG00000084710	19.129	58.6768	-1.61175	0.0057937	0.722566	EFR3B	2	25042130	25159137	+	10591	protein_coding	EFR3 homolog B [Source:HGNC Symbol;Acc:HGNC:29155]	-	17	66	0.0940288	0.288741
ENSG00000203697	7.88272	30.2229	-1.92456	0.00591186	0.733296	CAPN8	1	223538007	223665734	-	5192	protein_coding	calpain 8 [Source:HGNC Symbol;Acc:HGNC:1485]	-	7	34	0.0789791	0.303421
ENSG00000075461	229.434	523.72	-1.19037	0.00596478	0.735861	CACNG4	17	66964910	67033398	+	3380	protein_coding	calcium voltage-gated channel auxiliary subunit gamma 4 [Source:HGNC Symbol;Acc:HGNC:1408]	-	204	589	3.53559	8.07422
ENSG00000151117	10.132	37.3364	-1.8707	0.00606867	0.744652	TMEM86A	11	18693122	18704785	+	4243	protein_coding	transmembrane protein 86A [Source:HGNC Symbol;Acc:HGNC:26890]	-	9	42	0.124256	0.458647
ENSG00000168685	345.271	777.138	-1.17022	0.00612905	0.748039	IL7R	5	35852695	35879603	+	6060	protein_coding	interleukin 7 receptor [Source:HGNC Symbol;Acc:HGNC:6024]	-	307	874	2.96766	6.68253
ENSG00000180176	18.0043	53.3417	-1.56143	0.00620323	0.75177	TH	11	2163929	2171877	-	3243	protein_coding	tyrosine hydroxylase [Source:HGNC Symbol;Acc:HGNC:11782]	-	16	60	0.289016	0.857248
ENSG00000105519	110.224	259.633	-1.23529	0.0062255	0.75177	CAPS	19	5911707	5915877	+	4097	protein_coding	calcyphosine [Source:HGNC Symbol;Acc:HGNC:1487]	-	98	292	1.40123	3.30232
ENSG00000090238	58.4909	144.039	-1.2987	0.00636605	0.764697	YPEL3	16	30092314	30096915	-	3181	protein_coding	yippee like 3 [Source:HGNC Symbol;Acc:HGNC:18327]	-	52	162	0.95761	2.35968
ENSG00000223764	22.5029	64.9011	-1.52382	0.00646921	0.770903	LINC02593	1	916865	921016	-	4152	lincRNA	long intergenic non-protein coding RNA 2593 [Source:HGNC Symbol;Acc:HGNC:53933]	-	20	73	0.282177	0.814643
ENSG00000269855	9.00734	32.8904	-1.85623	0.00648527	0.770903	RNF225	19	58396090	58397079	+	990	protein_coding	ring finger protein 225 [Source:HGNC Symbol;Acc:HGNC:51249]	-	8	37	0.473373	1.73168
ENSG00000167772	529.709	235.625	1.1682	0.00668652	0.790707	ANGPTL4	19	8363289	8374373	+	2482	protein_coding	angiopoietin like 4 [Source:HGNC Symbol;Acc:HGNC:16039]	-	471	265	11.1165	4.94705
ENSG00000221740	28.126	7.1039	1.96414	0.00689176	0.790988	SNORD93	7	22856613	22856686	+	74	snoRNA	small nucleolar RNA, C/D box 93 [Source:HGNC Symbol;Acc:HGNC:32755]	-	25	8	19.7905	5.00911
ENSG00000266278	20.2536	59.566	-1.55146	0.00695566	0.790988	LINC01910	18	70380140	70384591	-	2637	lincRNA	long intergenic non-protein coding RNA 1910 [Source:HGNC Symbol;Acc:HGNC:52729]	-	18	67	0.399863	1.17724
ENSG00000227014	2.25974	17.7742	-2.91557	0.00696616	0.790988	AC007285.1	7	29988600	30027543	+	2836	antisense	novel transcript	-	2	20	0.0413117	0.326758
ENSG00000177455	10.132	34.6688	-1.76415	0.00701327	0.790988	CD19	16	28931939	28939346	+	2711	protein_coding	CD19 molecule [Source:HGNC Symbol;Acc:HGNC:1633]	-	9	39	0.194474	0.666557
ENSG00000232386	62.9894	22.2202	1.4972	0.00718394	0.790988	AC015712.1	15	100849561	100861756	+	1479	lincRNA	novel transcript	-	56	25	2.21804	0.783202
ENSG00000173295	106.85	42.6715	1.32127	0.0072084	0.790988	FAM86B3P	8	8228595	8244865	+	4870	transcribed_unprocessed_pseudogene	family with sequence similarity 86 member B3, pseudogene [Source:HGNC Symbol;Acc:HGNC:44371]	-	95	48	1.14273	0.456682
ENSG00000167644	1.38778e-17	8.8823	-6.18241	0.00724341	0.790988	C19orf33	19	38304161	38305009	+	617	protein_coding	chromosome 19 open reading frame 33 [Source:HGNC Symbol;Acc:HGNC:16668]	-	0	10	0	0.75096
ENSG00000259205	9.00734	1.38778e-17	6.19914	0.00724341	0.790988	PRKXP1	15	100553529	100558954	-	1122	processed_pseudogene	PRKX pseudogene 1 [Source:HGNC Symbol;Acc:HGNC:9442]	-	8	0	0.417682	0
ENSG00000239911	1.38778e-17	8.8823	-6.18241	0.00724341	0.790988	PRKAG2-AS1	7	151877042	151879223	+	1163	antisense	PRKAG2 antisense RNA 1 [Source:HGNC Symbol;Acc:HGNC:40468]	-	0	10	0	0.398403
ENSG00000232456	9.00734	1.38778e-17	6.19914	0.00724341	0.790988	AL355994.2	1	16035178	16040029	-	704	unprocessed_pseudogene	pseudogene similar to part of novel protein FLJ36766	-	8	0	0.665681	0
ENSG00000258136	9.00734	1.38778e-17	6.19914	0.00724341	0.790988	AC007622.2	12	107736555	107759968	+	1714	antisense	uncharacterized LOC101929162 [Source:NCBI gene;Acc:101929162]	-	8	0	0.273419	0
ENSG00000239884	9.00734	1.38778e-17	6.19914	0.00724341	0.790988	RN7SL608P	17	2680958	2681236	+	279	misc_RNA	RNA, 7SL, cytoplasmic 608, pseudogene [Source:HGNC Symbol;Acc:HGNC:46624]	-	8	0	1.67971	0
ENSG00000187122	1.38778e-17	8.8823	-6.18241	0.00724341	0.790988	SLIT1	10	96998038	97185920	-	9103	protein_coding	slit guidance ligand 1 [Source:HGNC Symbol;Acc:HGNC:11085]	-	0	10	0	0.0509
ENSG00000005471	1.38778e-17	8.8823	-6.18241	0.00724341	0.790988	ABCB4	7	87401697	87480435	-	7727	protein_coding	ATP binding cassette subfamily B member 4 [Source:HGNC Symbol;Acc:HGNC:45]	-	0	10	0	0.0599641
ENSG00000095585	1.38778e-17	8.8823	-6.18241	0.00724341	0.790988	BLNK	10	96191702	96271587	-	3655	protein_coding	B cell linker [Source:HGNC Symbol;Acc:HGNC:14211]	-	0	10	0	0.126769
ENSG00000225742	9.00734	1.38778e-17	6.19914	0.00724341	0.790988	LINC02036	3	194203016	194250153	-	970	lincRNA	long intergenic non-protein coding RNA 2036 [Source:HGNC Symbol;Acc:HGNC:52876]	-	8	0	0.483133	0
ENSG00000166828	7.88272	29.3337	-1.88167	0.00758204	0.801329	SCNN1G	16	23182715	23216883	+	3507	protein_coding	sodium channel epithelial 1 gamma subunit [Source:HGNC Symbol;Acc:HGNC:10602]	-	7	33	0.116926	0.435994
ENSG00000163661	46.12	15.1067	1.60106	0.00760601	0.801329	PTX3	3	157436789	157443628	+	1940	protein_coding	pentraxin 3 [Source:HGNC Symbol;Acc:HGNC:9692]	-	41	17	1.23803	0.406022
ENSG00000188747	23.6275	65.7903	-1.4734	0.00761025	0.801329	NOXA1	9	137423350	137434406	+	1678	protein_coding	NADPH oxidase activator 1 [Source:HGNC Symbol;Acc:HGNC:10668]	-	21	74	0.733122	2.04335
ENSG00000155093	66.3633	23.9985	1.4619	0.00761025	0.801329	PTPRN2	7	157539056	158587788	-	4833	protein_coding	protein tyrosine phosphatase, receptor type N2 [Source:HGNC Symbol;Acc:HGNC:9677]	-	59	27	0.715128	0.258851
ENSG00000182809	687.157	1496.49	-1.12276	0.00768657	0.801329	CRIP2	14	105472962	105480170	+	4837	protein_coding	cysteine rich protein 2 [Source:HGNC Symbol;Acc:HGNC:2361]	-	611	1683	7.3997	16.1217
ENSG00000121895	181.075	77.3497	1.22554	0.0077087	0.801329	TMEM156	4	38966744	39032922	-	2562	protein_coding	transmembrane protein 156 [Source:HGNC Symbol;Acc:HGNC:26260]	-	161	87	3.68125	1.57341
ENSG00000179546	19.129	56.8984	-1.56745	0.00778766	0.801329	HTR1D	1	23191895	23194729	-	2835	protein_coding	5-hydroxytryptamine receptor 1D [Source:HGNC Symbol;Acc:HGNC:5289]	-	17	64	0.351273	1.04599
ENSG00000119698	57.3663	20.4418	1.48214	0.00778766	0.801329	PPP4R4	14	94146128	94279735	+	4974	protein_coding	protein phosphatase 4 regulatory subunit 4 [Source:HGNC Symbol;Acc:HGNC:23788]	-	51	23	0.600639	0.214252
ENSG00000261534	103.476	238.292	-1.20266	0.00779264	0.801329	AL596244.1	9	121815674	121819452	-	3779	sense_overlapping	novel transcript, overlapping TTLL11	-	92	268	1.42613	3.28594
ENSG00000271581	2.25974	15.1067	-2.68287	0.00786477	0.801329	AL671883.2	6	31356647	31357637	+	991	unprocessed_pseudogene	HLA complex group 4 (HCG4) pseudogene	-	2	17	0.118224	0.794836
ENSG00000239322	15.7551	1.76856	3.06023	0.00786477	0.801329	ATP6V1B1-AS1	2	70941817	70948610	-	1139	antisense	ATP6V1B1 antisense RNA 1 [Source:HGNC Symbol;Acc:HGNC:51118]	-	14	2	0.720034	0.0813595
ENSG00000153291	15.7551	1.76856	3.06023	0.00786477	0.801329	SLC25A27	6	46652915	46678193	+	3288	protein_coding	solute carrier family 25 member 27 [Source:HGNC Symbol;Acc:HGNC:21065]	-	14	2	0.249428	0.0281838
ENSG00000267076	15.7551	2.65781	2.50699	0.00786477	0.801329	CCDC58P3	18	12211378	12211807	+	430	processed_pseudogene	coiled-coil domain containing 58 pseudogene 3 [Source:HGNC Symbol;Acc:HGNC:45026]	-	14	3	1.90725	0.323262
ENSG00000228201	2.25974	15.1067	-2.68287	0.00786477	0.801329	AL022341.1	16	648473	649200	-	389	antisense	uncharacterized LOC105371038 [Source:NCBI gene;Acc:105371038]	-	2	17	0.301182	2.02489
ENSG00000224376	2.25974	15.1067	-2.68287	0.00786477	0.801329	AC017104.1	2	231388976	231394991	+	1597	processed_transcript	novel transcript	-	2	17	0.0733625	0.493226
ENSG00000167771	15.7551	47.1174	-1.57414	0.00792952	0.804335	RCOR2	11	63911221	63916844	-	2738	protein_coding	REST corepressor 2 [Source:HGNC Symbol;Acc:HGNC:27455]	MYB	14	53	0.299532	0.896901
ENSG00000171522	56.2417	136.925	-1.28217	0.00811298	0.814354	PTGER4	5	40679498	40693735	+	3961	protein_coding	prostaglandin E receptor 4 [Source:HGNC Symbol;Acc:HGNC:9596]	-	50	154	0.739459	1.80143
ENSG00000163083	5.63349	24.8877	-2.12221	0.00813533	0.814354	INHBB	2	120346143	120351808	+	3204	protein_coding	inhibin subunit beta B [Source:HGNC Symbol;Acc:HGNC:6067]	-	5	28	0.0914169	0.404918
ENSG00000275632	25.8767	6.21469	2.03351	0.00813533	0.814354	AL035461.2	20	6000418	6000941	+	524	lincRNA	novel transcript	-	23	7	2.57126	0.618969
ENSG00000172508	32.6245	84.4632	-1.36962	0.00822554	0.819788	CARNS1	11	67414968	67425607	+	5670	protein_coding	carnosine synthase 1 [Source:HGNC Symbol;Acc:HGNC:29268]	-	29	95	0.299615	0.776323
ENSG00000277196	1.13519	11.5499	-3.2259	0.00839028	0.825394	AC007325.2	KI270734.1	138082	161852	-	2405	protein_coding	proline dehydrogenase 1, mitochondrial [Source:NCBI gene;Acc:102724788]	-	1	13	0.0243576	0.250455
ENSG00000130489	12.3812	0.879371	3.62418	0.00839028	0.825394	SCO2	22	50523568	50525606	-	1022	protein_coding	SCO2, cytochrome c oxidase assembly protein [Source:HGNC Symbol;Acc:HGNC:10604]	-	11	1	0.630508	0.0453368
ENSG00000214553	1.13519	11.5499	-3.2259	0.00839028	0.825394	LRRC37A11P	17	39027277	39053205	+	7190	transcribed_unprocessed_pseudogene	leucine rich repeat containing 37 member A11, pseudogene [Source:HGNC Symbol;Acc:HGNC:43815]	-	1	13	0.00814742	0.0837754
ENSG00000256268	102.351	41.7823	1.28957	0.00845674	0.826129	LINC02454	12	65602869	65612997	+	895	lincRNA	long intergenic non-protein coding RNA 2454 [Source:HGNC Symbol;Acc:HGNC:53387]	-	91	47	5.95617	2.43319
ENSG00000161682	22.5029	62.2336	-1.4634	0.00847015	0.826129	FAM171A2	17	44353215	44363875	-	3592	protein_coding	family with sequence similarity 171 member A2 [Source:HGNC Symbol;Acc:HGNC:30480]	-	20	70	0.326169	0.90295
ENSG00000262089	13.5058	42.6715	-1.65209	0.0087349	0.848326	AC040977.1	17	6994642	6995189	-	343	lincRNA	novel transcript	-	12	48	2.04944	6.48409
ENSG00000095539	19.129	55.1201	-1.52175	0.00903088	0.873355	SEMA4G	10	100969518	100985871	+	5253	protein_coding	semaphorin 4G [Source:HGNC Symbol;Acc:HGNC:10735]	-	17	62	0.189579	0.546873
ENSG00000167680	86.6066	198.279	-1.19406	0.00913041	0.879255	SEMA6B	19	4542593	4559808	-	4412	protein_coding	semaphorin 6B [Source:HGNC Symbol;Acc:HGNC:10739]	-	77	223	1.02236	2.34192
ENSG00000146592	309.283	139.593	1.14685	0.00920005	0.882239	CREB5	7	28299321	28825894	+	11674	protein_coding	cAMP responsive element binding protein 5 [Source:HGNC Symbol;Acc:HGNC:16844]	TF_bZIP	275	157	1.37995	0.623135
ENSG00000074370	65.2387	153.82	-1.23618	0.00935079	0.889819	ATP2A3	17	3923870	3964464	-	6893	protein_coding	ATPase sarcoplasmic/endoplasmic reticulum Ca2+ transporting 3 [Source:HGNC Symbol;Acc:HGNC:813]	-	58	173	0.492911	1.16289
ENSG00000181444	57.3663	136.925	-1.25366	0.00936577	0.889819	ZNF467	7	149764182	149773479	-	2734	protein_coding	zinc finger protein 467 [Source:HGNC Symbol;Acc:HGNC:23154]	zf-C2H2	51	154	1.09275	2.6099
ENSG00000185338	88.8558	35.558	1.31773	0.00939606	0.889819	SOCS1	16	11254405	11256200	-	1796	protein_coding	suppressor of cytokine signaling 1 [Source:HGNC Symbol;Acc:HGNC:19383]	-	79	40	2.57673	1.03194
ENSG00000197587	88.8558	201.836	-1.18275	0.00967077	0.899309	DMBX1	1	46506996	46514226	+	2896	protein_coding	diencephalon/mesencephalon homeobox 1 [Source:HGNC Symbol;Acc:HGNC:19026]	Homeobox	79	227	1.598	3.63186
ENSG00000124602	22.5029	61.3444	-1.44268	0.00969341	0.899309	UNC5CL	6	41026911	41039217	-	3136	protein_coding	unc-5 family C-terminal like [Source:HGNC Symbol;Acc:HGNC:21203]	-	20	69	0.373596	1.01947
ENSG00000187091	29.2506	76.4605	-1.38316	0.0097115	0.899309	PLCD1	3	38007496	38029762	-	4314	protein_coding	phospholipase C delta 1 [Source:HGNC Symbol;Acc:HGNC:9060]	-	26	86	0.353055	0.923677
ENSG00000165879	7.88272	28.4445	-1.83746	0.00973082	0.899309	FRAT1	10	97319267	97321915	+	2649	protein_coding	FRAT1, WNT signaling pathway regulator [Source:HGNC Symbol;Acc:HGNC:3944]	-	7	32	0.154798	0.559719
ENSG00000268292	22.5029	5.32549	2.05061	0.00973269	0.899309	AC006547.3	22	20064552	20065705	-	583	antisense	novel transcript, antisense to C22orf25	-	20	6	2.0096	0.476853
ENSG00000189045	4.50889	21.331	-2.21517	0.00973269	0.899309	ANKDD1B	5	75611459	75671846	+	3287	protein_coding	ankyrin repeat and death domain containing 1B [Source:HGNC Symbol;Acc:HGNC:32525]	-	4	24	0.0712868	0.338309
ENSG00000179630	51.7432	18.6634	1.46403	0.00997985	0.901573	LACC1	13	43879284	43893932	+	4550	protein_coding	laccase domain containing 1 [Source:HGNC Symbol;Acc:HGNC:26789]	-	46	21	0.592237	0.21385
ENSG00000280388	16.8797	3.54705	2.20686	0.0100337	0.901573	AC006330.1	7	76043977	76045963	-	1987	TEC	TEC	-	15	4	0.442224	0.0932748
ENSG00000274641	2.25974	16.885	-2.84209	0.0100337	0.901573	HIST1H2BO	6	27893463	27893843	+	381	protein_coding	histone cluster 1 H2B family member o [Source:HGNC Symbol;Acc:HGNC:4758]	-	2	19	0.307506	2.31063
ENSG00000196189	2.25974	16.885	-2.84209	0.0100337	0.901573	SEMA4A	1	156147366	156177752	+	6822	protein_coding	semaphorin 4A [Source:HGNC Symbol;Acc:HGNC:10729]	-	2	19	0.0171738	0.129046
ENSG00000273174	2.25974	16.885	-2.84209	0.0100337	0.901573	AC108673.2	3	129123439	129124003	+	565	antisense	novel transcript, antisense to RAB43	-	2	19	0.207363	1.55814
ENSG00000280029	16.8797	3.54705	2.20686	0.0100337	0.901573	AC244517.11	5	141136683	141245380	-	1528	antisense	novel transcript, antisense to PCDHB5, PCDHB6, PCDHB7, PCDHB8, PCDHB9, PCDHB10, PCDHB11, PCDHB12, PCDHB13, PCDHB14 and PCDHB16	-	15	4	0.575065	0.121294
ENSG00000283033	2.25974	16.885	-2.84209	0.0100337	0.901573	AC022596.2	17	16861146	16864223	+	3078	lincRNA	novel transcript	-	2	19	0.0380636	0.286014
ENSG00000118898	1184.24	2495.04	-1.07504	0.0101165	0.905443	PPL	16	4882507	4960741	-	7686	protein_coding	periplakin [Source:HGNC Symbol;Acc:HGNC:9273]	-	1053	2806	8.02559	16.9157
ENSG00000058866	534.208	248.073	1.10617	0.0101837	0.907903	DGKG	3	186105668	186362237	-	10978	protein_coding	diacylglycerol kinase gamma [Source:HGNC Symbol;Acc:HGNC:2853]	-	475	279	2.53466	1.17756
ENSG00000271851	9.00734	30.2229	-1.73471	0.0103844	0.922195	AC087501.4	17	9553323	9555696	-	2374	sense_intronic	novel transcript, sense intronic to STX8	-	8	34	0.197405	0.663591
ENSG00000128594	13.5058	41.7823	-1.6218	0.0105118	0.928431	LRRC4	7	128027071	128032107	-	4036	protein_coding	leucine rich repeat containing 4 [Source:HGNC Symbol;Acc:HGNC:15586]	-	12	47	0.174172	0.539571
ENSG00000169302	131.592	289.865	-1.13873	0.010536	0.928431	STK32A	5	147234963	147387852	+	7913	protein_coding	serine/threonine kinase 32A [Source:HGNC Symbol;Acc:HGNC:28317]	-	117	326	0.866151	1.90888
ENSG00000108840	145.087	318.319	-1.13303	0.0106093	0.931295	HDAC5	17	44076746	44123702	-	7618	protein_coding	histone deacetylase 5 [Source:HGNC Symbol;Acc:HGNC:14068]	-	129	358	0.991968	2.17743
ENSG00000057657	93.3544	38.2255	1.28491	0.0107192	0.93733	PRDM1	6	106086320	106109939	+	6392	protein_coding	PR/SET domain 1 [Source:HGNC Symbol;Acc:HGNC:9346]	zf-C2H2	83	43	0.760659	0.311698
ENSG00000109321	1203.36	571.736	1.07345	0.0107829	0.939308	AREG	4	74445134	74455009	+	1648	protein_coding	amphiregulin [Source:HGNC Symbol;Acc:HGNC:651]	-	1070	643	38.0343	18.0782
ENSG00000168140	371.137	787.808	-1.08569	0.0109017	0.943871	VASN	16	4371848	4383528	+	2806	protein_coding	vasorin [Source:HGNC Symbol;Acc:HGNC:18517]	-	330	886	6.8893	14.6301
ENSG00000163794	10.132	32.8904	-1.68848	0.0109584	0.943871	UCN	2	27307400	27308445	-	795	protein_coding	urocortin [Source:HGNC Symbol;Acc:HGNC:12516]	-	9	37	0.663169	2.15644
ENSG00000123080	248.553	531.723	-1.09682	0.0109594	0.943871	CDKN2C	1	50960745	50974633	+	3318	protein_coding	cyclin dependent kinase inhibitor 2C [Source:HGNC Symbol;Acc:HGNC:1789]	-	221	598	3.9018	8.35078
ENSG00000064195	83.2327	187.609	-1.17156	0.011437	0.952643	DLX3	17	49990005	49995224	-	2715	protein_coding	distal-less homeobox 3 [Source:HGNC Symbol;Acc:HGNC:2916]	Homeobox	74	211	1.59665	3.60093
ENSG00000185052	3.3843	18.6634	-2.42589	0.011803	0.952643	SLC24A3	20	19212646	19722937	+	3933	protein_coding	solute carrier family 24 member 3 [Source:HGNC Symbol;Acc:HGNC:10977]	-	3	21	0.0446834	0.247399
ENSG00000277369	3.3843	18.6634	-2.42589	0.011803	0.952643	AC010654.1	16	11797468	11798275	+	808	lincRNA	novel transcript	-	3	21	0.2175	1.20423
ENSG00000048540	3.3843	18.6634	-2.42589	0.011803	0.952643	LMO3	12	16548373	16610594	-	10268	protein_coding	LIM domain only 3 [Source:HGNC Symbol;Acc:HGNC:6643]	-	3	21	0.0171153	0.0947623
ENSG00000103269	2.25974	13.3283	-2.50386	0.0118324	0.952643	RHBDL1	16	675666	678268	+	1884	protein_coding	rhomboid like 1 [Source:HGNC Symbol;Acc:HGNC:10007]	-	2	15	0.0621868	0.368903
ENSG00000263218	2.25974	13.3283	-2.50386	0.0118324	0.952643	AC127496.6	17	80999509	81000130	-	455	antisense	novel transcript, antisense to CHMP6	-	2	15	0.257494	1.5275
ENSG00000231940	14.6305	2.65781	2.40094	0.0118324	0.952643	RPS7P3	1	233288868	233289447	-	580	processed_pseudogene	ribosomal protein S7 pseudogene 3 [Source:HGNC Symbol;Acc:HGNC:36518]	-	13	3	1.313	0.23966
ENSG00000225813	14.6305	2.65781	2.40094	0.0118324	0.952643	AC009299.1	2	161281902	161282618	+	717	processed_pseudogene	novel pseudogene	-	13	3	1.06212	0.193867
ENSG00000188001	2.25974	14.2175	-2.59614	0.0118324	0.952643	TPRG1	3	188947214	189325304	+	9535	protein_coding	tumor protein p63 regulated 1 [Source:HGNC Symbol;Acc:HGNC:24759]	-	2	16	0.0122873	0.0777502
ENSG00000169918	2.25974	14.2175	-2.59614	0.0118324	0.952643	OTUD7A	15	31475398	31870789	-	14331	protein_coding	OTU deubiquitinase 7A [Source:HGNC Symbol;Acc:HGNC:20718]	-	2	16	0.00817527	0.0517304
ENSG00000232519	2.25974	13.3283	-2.50386	0.0118324	0.952643	AL353807.2	1	155609776	155610380	-	220	antisense	novel transcript, antisense to MSTO1	-	2	15	0.532545	3.15915
ENSG00000269890	2.25974	13.3283	-2.50386	0.0118324	0.952643	AL353593.1	1	228270443	228274397	-	3955	antisense	novel transcript, antisense to OBSCN	-	2	15	0.0296232	0.17573
ENSG00000112175	2.25974	14.2175	-2.59614	0.0118324	0.952643	BMP5	6	55753645	55875564	-	3952	protein_coding	bone morphogenetic protein 5 [Source:HGNC Symbol;Acc:HGNC:1072]	-	2	16	0.0296457	0.187588
ENSG00000224721	2.25974	13.3283	-2.50386	0.0118324	0.952643	AC007182.1	14	75574888	75579588	-	2159	antisense	uncharacterized LOC102724153 [Source:NCBI gene;Acc:102724153]	-	2	15	0.0542658	0.321915
ENSG00000138316	37.123	12.4391	1.56643	0.0119088	0.952643	ADAMTS14	10	70672803	70762441	+	5269	protein_coding	ADAM metallopeptidase with thrombospondin type 1 motif 14 [Source:HGNC Symbol;Acc:HGNC:14899]	-	33	14	0.366889	0.123112
ENSG00000092969	449.861	938.97	-1.06144	0.012205	0.952643	TGFB2	1	218346235	218444619	+	5151	protein_coding	transforming growth factor beta 2 [Source:HGNC Symbol;Acc:HGNC:11768]	-	400	1056	4.54901	9.49892
ENSG00000130304	21.3782	57.7876	-1.43029	0.0125289	0.952643	SLC27A1	19	17468769	17506168	+	8249	protein_coding	solute carrier family 27 member 1 [Source:HGNC Symbol;Acc:HGNC:10995]	-	19	65	0.134928	0.365102
ENSG00000115718	1.38778e-17	7.9931	-6.03262	0.0127308	0.952643	PROC	2	127418427	127429246	+	2495	protein_coding	protein C, inactivator of coagulation factors Va and VIIIa [Source:HGNC Symbol;Acc:HGNC:9451]	-	0	9	0	0.167138
ENSG00000265321	1.38778e-17	7.9931	-6.03262	0.0127308	0.952643	MIR4263	2	27996367	27996449	+	83	miRNA	microRNA 4263 [Source:HGNC Symbol;Acc:HGNC:38365]	-	0	9	0	5.02419
ENSG00000267633	7.88272	1.38778e-17	6.0093	0.0127308	0.952643	AC008686.1	19	13772118	13774118	-	1081	antisense	novel transcript, antisense to MRI1	-	7	0	0.379333	0
ENSG00000058404	1.38778e-17	7.9931	-6.03262	0.0127308	0.952643	CAMK2B	7	44217150	44334577	-	8159	protein_coding	calcium/calmodulin dependent protein kinase II beta [Source:HGNC Symbol;Acc:HGNC:1461]	-	0	9	0	0.0511102
ENSG00000236283	1.38778e-17	7.9931	-6.03262	0.0127308	0.952643	AC019197.1	2	164840672	165208261	+	7393	antisense	novel transcript, antisense to SLC38A11 and SCN3A	-	0	9	0	0.0564058
ENSG00000168405	1.38778e-17	7.9931	-6.03262	0.0127308	0.952643	CMAHP	6	25061626	25452263	-	8477	transcribed_unitary_pseudogene	cytidine monophospho-N-acetylneuraminic acid hydroxylase, pseudogene [Source:HGNC Symbol;Acc:HGNC:2098]	-	0	9	0	0.0491929
ENSG00000130822	1.38778e-17	7.9931	-6.03262	0.0127308	0.952643	PNCK	X	153669730	153689010	-	5091	protein_coding	pregnancy up-regulated nonubiquitous CaM kinase [Source:HGNC Symbol;Acc:HGNC:13415]	-	0	9	0	0.0819109
ENSG00000188199	1.38778e-17	7.9931	-6.03262	0.0127308	0.952643	NUTM2B	10	79703227	79714681	+	5080	protein_coding	NUT family member 2B [Source:HGNC Symbol;Acc:HGNC:23445]	-	0	9	0	0.0820882
ENSG00000244036	1.38778e-17	7.9931	-6.03262	0.0127308	0.952643	AC073320.1	7	129953234	130026989	+	1533	antisense	novel transcript, antisense to ZC3HC1	-	0	9	0	0.272021
ENSG00000197520	1.38778e-17	7.9931	-6.03262	0.0127308	0.952643	FAM177B	1	222737207	222750805	+	2603	protein_coding	family with sequence similarity 177 member B [Source:HGNC Symbol;Acc:HGNC:34395]	-	0	9	0	0.160203
ENSG00000258794	1.38778e-17	7.9931	-6.03262	0.0127308	0.952643	DUX4L27	12	34208415	34209675	-	1261	processed_pseudogene	double homeobox 4 like 27 [Source:HGNC Symbol;Acc:HGNC:50808]	-	0	9	0	0.330696
ENSG00000259884	1.38778e-17	7.9931	-6.03262	0.0127308	0.952643	AC025259.3	12	52058459	52059503	-	915	lincRNA	novel transcript	-	0	9	0	0.455747
ENSG00000250764	1.38778e-17	7.9931	-6.03262	0.0127308	0.952643	AC025178.1	5	32103445	32121941	-	834	antisense	novel transcript	-	0	9	0	0.50001
ENSG00000261864	7.88272	1.38778e-17	6.0093	0.0127308	0.952643	AC130462.1	16	68077340	68122271	+	549	processed_transcript	novel transcript	-	7	0	0.746921	0
ENSG00000216490	7.88272	1.38778e-17	6.0093	0.0127308	0.952643	IFI30	19	18173162	18178117	+	2481	protein_coding	IFI30, lysosomal thiol reductase [Source:HGNC Symbol;Acc:HGNC:5398]	-	7	0	0.16528	0
ENSG00000227742	1.38778e-17	7.9931	-6.03262	0.0127308	0.952643	CALR4P	1	51561866	51594897	-	2704	transcribed_unitary_pseudogene	calreticulin 4, pseudogene [Source:HGNC Symbol;Acc:HGNC:35456]	-	0	9	0	0.154219
ENSG00000280276	7.88272	1.38778e-17	6.0093	0.0127308	0.952643	AC009229.4	2	38121935	38123881	-	1947	TEC	novel transcript	-	7	0	0.210611	0
ENSG00000262075	7.88272	1.38778e-17	6.0093	0.0127308	0.952643	DKFZP434A062	9	136322303	136327323	-	5021	lincRNA	uncharacterized LOC26102 [Source:NCBI gene;Acc:26102]	-	7	0	0.0816689	0
ENSG00000261386	7.88272	1.38778e-17	6.0093	0.0127308	0.952643	AC027682.4	16	67549214	67563958	-	1184	lincRNA	novel transcript	-	7	0	0.346334	0
ENSG00000189292	7.88272	1.38778e-17	6.0093	0.0127308	0.952643	ALKAL2	2	279558	288851	-	2191	protein_coding	ALK and LTK ligand 2 [Source:HGNC Symbol;Acc:HGNC:27683]	-	7	0	0.187156	0
ENSG00000204622	7.88272	1.38778e-17	6.0093	0.0127308	0.952643	HLA-J	6	30005971	30009956	+	1946	transcribed_unprocessed_pseudogene	major histocompatibility complex, class I, J (pseudogene) [Source:HGNC Symbol;Acc:HGNC:4967]	-	7	0	0.210719	0
ENSG00000270482	7.88272	1.38778e-17	6.0093	0.0127308	0.952643	AC026367.1	12	118375350	118376275	-	611	lincRNA	novel transcript	-	7	0	0.671128	0
ENSG00000215571	7.88272	1.38778e-17	6.0093	0.0127308	0.952643	GRK6P1	13	21319156	21320866	+	1711	processed_pseudogene	G protein-coupled receptor kinase 6 pseudogene 1 [Source:HGNC Symbol;Acc:HGNC:4547]	-	7	0	0.239661	0
ENSG00000115602	251.927	116.474	1.112	0.0129149	0.96326	IL1RL1	2	102311502	102352037	+	5746	protein_coding	interleukin 1 receptor like 1 [Source:HGNC Symbol;Acc:HGNC:5998]	-	224	131	2.28366	1.05635
ENSG00000147251	239.556	503.269	-1.07067	0.0130245	0.965628	DOCK11	X	118495898	118686163	+	6721	protein_coding	dedicator of cytokinesis 11 [Source:HGNC Symbol;Acc:HGNC:23483]	-	213	566	1.8565	3.90198
ENSG00000230733	9.00734	29.3337	-1.69182	0.0131493	0.965628	AC092171.2	7	5475804	5479811	+	3251	lincRNA	novel transcript	-	8	33	0.144152	0.470326
ENSG00000184384	127.093	274.749	-1.11164	0.0131519	0.965628	MAML2	11	95976598	96343180	-	7109	protein_coding	mastermind like transcriptional coactivator 2 [Source:HGNC Symbol;Acc:HGNC:16259]	-	113	309	0.931148	2.01397
ENSG00000187193	332.9	156.487	1.08831	0.0132037	0.965628	MT1X	16	56682424	56684196	+	1773	protein_coding	metallothionein 1X [Source:HGNC Symbol;Acc:HGNC:7405]	-	296	176	9.77984	4.59945
ENSG00000197870	4.50889	20.4418	-2.15413	0.0132311	0.965628	PRB3	12	11265924	11269805	-	1386	protein_coding	proline rich protein BstNI subfamily 3 [Source:HGNC Symbol;Acc:HGNC:9339]	-	4	23	0.169062	0.768894
ENSG00000117983	1.13519	10.6607	-3.1117	0.0134121	0.965628	MUC5B	11	1223066	1262172	+	18598	protein_coding	mucin 5B, oligomeric mucus/gel-forming [Source:HGNC Symbol;Acc:HGNC:7516]	-	1	12	0.0031498	0.0298963
ENSG00000183307	11.2566	0.879371	3.48811	0.0134121	0.965628	TMEM121B	22	17116299	17121367	-	5069	protein_coding	transmembrane protein 121B [Source:HGNC Symbol;Acc:HGNC:1844]	-	10	1	0.115565	0.00914071
ENSG00000268603	1.13519	10.6607	-3.1117	0.0134121	0.965628	AC053503.5	2	219497611	219498246	-	636	antisense	novel transcript, antisense to SPEG	-	1	12	0.0921068	0.874231
ENSG00000273026	11.2566	0.879371	3.48811	0.0134121	0.965628	AL358472.3	1	153966516	153966930	+	415	antisense	novel transcript, antisense to SLC39A1	-	10	1	1.41156	0.111649
ENSG00000270100	1.13519	10.6607	-3.1117	0.0134121	0.965628	AC012065.4	2	20678254	20678932	-	679	lincRNA	novel transcript	-	1	12	0.0862738	0.818867
ENSG00000128652	11.2566	0.879371	3.48811	0.0134121	0.965628	HOXD3	2	176136612	176173102	+	3548	protein_coding	homeobox D3 [Source:HGNC Symbol;Acc:HGNC:5137]	Homeobox	10	1	0.165107	0.0130593
ENSG00000243069	16.8797	47.1174	-1.47536	0.013488	0.968043	ARHGEF26-AS1	3	154024401	154121332	-	6580	processed_transcript	ARHGEF26 antisense RNA 1 [Source:HGNC Symbol;Acc:HGNC:41048]	-	15	53	0.133541	0.373209
ENSG00000272405	871.596	422.353	1.04494	0.0136656	0.975657	AL365181.3	1	156641666	156644887	-	3222	antisense	novel transcript, antisense to BCAN	-	775	475	14.0905	6.83078
ENSG00000169583	18.0043	48.8958	-1.43621	0.0137103	0.975657	CLIC3	9	136994635	136996803	-	1177	protein_coding	chloride intracellular channel 3 [Source:HGNC Symbol;Acc:HGNC:2064]	-	16	55	0.796329	2.16515
ENSG00000071246	106.85	230.289	-1.10716	0.0137442	0.975657	VASH1	14	76762189	76783015	+	6502	protein_coding	vasohibin 1 [Source:HGNC Symbol;Acc:HGNC:19964]	-	95	259	0.855905	1.84567
ENSG00000263325	78.7342	32.0012	1.29494	0.0137651	0.975657	AC003965.2	16	2857898	2859726	+	265	antisense	novel transcript, antisense to PRSS22	-	70	36	15.4739	6.29446
ENSG00000160219	33.7491	81.7956	-1.27467	0.0139261	0.98401	GAB3	X	154675249	154751583	-	5272	protein_coding	GRB2 associated binding protein 3 [Source:HGNC Symbol;Acc:HGNC:17515]	-	30	92	0.333346	0.808564
ENSG00000104814	5.63349	23.1094	-2.01584	0.0143802	0.992867	MAP4K1	19	38587641	38618882	-	3953	protein_coding	mitogen-activated protein kinase kinase kinase kinase 1 [Source:HGNC Symbol;Acc:HGNC:6863]	-	5	26	0.0740955	0.304753
ENSG00000241549	5.63349	23.1094	-2.01584	0.0143802	0.992867	GUSBP2	6	26871484	26956554	-	2071	transcribed_unprocessed_pseudogene	glucuronidase, beta pseudogene 2 [Source:HGNC Symbol;Acc:HGNC:18792]	-	5	26	0.141429	0.581695
ENSG00000158055	5.63349	22.2202	-1.95957	0.0143802	0.992867	GRHL3	1	24319322	24364482	+	3940	protein_coding	grainyhead like transcription factor 3 [Source:HGNC Symbol;Acc:HGNC:25839]	CP2	5	25	0.07434	0.293999
ENSG00000134258	5.63349	22.2202	-1.95957	0.0143802	0.992867	VTCN1	1	117143587	117210960	-	3027	protein_coding	V-set domain containing T cell activation inhibitor 1 [Source:HGNC Symbol;Acc:HGNC:28873]	-	5	25	0.0967624	0.382675
ENSG00000233766	5.63349	22.2202	-1.95957	0.0143802	0.992867	AC098617.1	2	191846539	192044525	+	5155	antisense	novel transcript, antisense to TMEFF2	-	5	25	0.0568186	0.224705
ENSG00000225526	5.63349	23.1094	-2.01584	0.0143802	0.992867	MKRN2OS	3	12514934	12561059	-	1829	protein_coding	MKRN2 opposite strand [Source:HGNC Symbol;Acc:HGNC:40375]	-	5	26	0.160142	0.658661
ENSG00000182732	5.63349	23.1094	-2.01584	0.0143802	0.992867	RGS6	14	71932439	72566529	+	8937	protein_coding	regulator of G protein signaling 6 [Source:HGNC Symbol;Acc:HGNC:10002]	-	5	26	0.0327738	0.134798
ENSG00000105767	21.3782	56.8984	-1.40797	0.0143995	0.992867	CADM4	19	43622368	43639839	-	2246	protein_coding	cell adhesion molecule 4 [Source:HGNC Symbol;Acc:HGNC:30825]	-	19	64	0.495556	1.3203
ENSG00000182310	22.5029	58.6768	-1.37868	0.0145328	0.999044	SPACA6	19	51689128	51712387	+	4103	protein_coding	sperm acrosome associated 6 [Source:HGNC Symbol;Acc:HGNC:27113]	-	20	66	0.285547	0.745323
ENSG00000257842	11.2566	35.558	-1.6503	0.0145837	0.999532	LINC02588	14	26598412	26806467	+	1483	antisense	long intergenic non-protein coding RNA 2588 [Source:HGNC Symbol;Acc:HGNC:19827]	-	10	40	0.39501	1.24974
ENSG00000275215	23.6275	60.4552	-1.35165	0.014654	1	RNA5-8SN2	21	8395607	8395759	+	153	rRNA	RNA, 5.8S ribosomal N2 [Source:HGNC Symbol;Acc:HGNC:53521]	-	21	68	8.04038	20.593
ENSG00000205978	24.7521	62.2336	-1.32661	0.0147643	1	NYNRIN	14	24398786	24419288	+	7955	protein_coding	NYN domain and retroviral integrase containing [Source:HGNC Symbol;Acc:HGNC:20165]	-	22	70	0.162006	0.407718
ENSG00000244242	104.601	224.954	-1.10403	0.0148466	1	IFITM10	11	1732410	1750591	-	4784	protein_coding	interferon induced transmembrane protein 10 [Source:HGNC Symbol;Acc:HGNC:40022]	-	93	253	1.13878	2.45037
ENSG00000110031	128.218	57.7876	1.14771	0.0149144	1	LPXN	11	58526871	58578220	-	2467	protein_coding	leupaxin [Source:HGNC Symbol;Acc:HGNC:14061]	-	114	65	2.70698	1.2208
ENSG00000128284	128.218	57.7876	1.14771	0.0149144	1	APOL3	22	36140330	36166177	-	5901	protein_coding	apolipoprotein L3 [Source:HGNC Symbol;Acc:HGNC:14868]	-	114	65	1.13169	0.510375
ENSG00000078114	190.072	397.456	-1.06387	0.0149422	1	NEBL	10	20779973	21174187	-	13654	protein_coding	nebulette [Source:HGNC Symbol;Acc:HGNC:16932]	-	169	447	0.725063	1.51687
ENSG00000281344	69.7372	28.4445	1.28937	0.0150409	1	HELLPAR	12	102197585	102402596	+	205012	macro_lncRNA	HELLP associated long non-coding RNA [Source:HGNC Symbol;Acc:HGNC:43984]	-	62	32	0.0177158	0.00723224
ENSG00000134955	878.343	430.356	1.02899	0.0150717	1	SLC37A2	11	125063067	125090312	+	6371	protein_coding	solute carrier family 37 member 2 [Source:HGNC Symbol;Acc:HGNC:20644]	-	781	484	7.18112	3.51998
ENSG00000176933	40.4969	14.2175	1.5007	0.0152297	1	TOB2P1	6	28217643	28218634	-	992	processed_pseudogene	transducer of ERBB2, 2 pseudogene 1 [Source:HGNC Symbol;Acc:HGNC:13986]	-	36	16	2.12588	0.747326
ENSG00000266036	30.3752	74.6822	-1.29505	0.0152537	1	AC016888.1	17	74747319	74748912	-	565	antisense	uncharacterized LOC105371893 [Source:NCBI gene;Acc:105371893]	-	27	84	2.79939	6.88863
ENSG00000144460	14.6305	41.7823	-1.50734	0.0154873	1	NYAP2	2	225399710	225654018	+	5461	protein_coding	neuronal tyrosine-phosphorylated phosphoinositide-3-kinase adaptor 2 [Source:HGNC Symbol;Acc:HGNC:29291]	-	13	47	0.13945	0.398775
ENSG00000228437	935.699	1884.17	-1.00974	0.015826	1	LINC02474	1	221966341	221984964	+	1366	lincRNA	long intergenic non-protein coding RNA 2474 [Source:HGNC Symbol;Acc:HGNC:53417]	-	832	2119	35.6797	71.8757
ENSG00000167103	49.4939	112.917	-1.18833	0.0158734	1	PIP5KL1	9	127920879	127930797	-	3341	protein_coding	phosphatidylinositol-4-phosphate 5-kinase like 1 [Source:HGNC Symbol;Acc:HGNC:28711]	-	44	127	0.771481	1.76128
ENSG00000277053	925.578	456.142	1.02063	0.0158844	1	GTF2IP1	7	75185385	75237696	-	7453	transcribed_unprocessed_pseudogene	general transcription factor IIi pseudogene 1 [Source:HGNC Symbol;Acc:HGNC:4660]	-	823	513	6.46871	3.18925
ENSG00000206190	229.434	472.148	-1.04085	0.0159811	1	ATP10A	15	25677273	25865172	-	8409	protein_coding	ATPase phospholipid transporting 10A (putative) [Source:HGNC Symbol;Acc:HGNC:13542]	-	204	531	1.42113	2.92585
ENSG00000129038	18.0043	48.0066	-1.4098	0.0160701	1	LOXL1	15	73925989	73952137	+	3637	protein_coding	lysyl oxidase like 1 [Source:HGNC Symbol;Acc:HGNC:6665]	-	16	54	0.257707	0.687943
ENSG00000231721	52.8678	20.4418	1.36457	0.0163423	1	LINC-PINT	7	130938963	131110176	-	9030	processed_transcript	long intergenic non-protein coding RNA, p53 induced transcript [Source:HGNC Symbol;Acc:HGNC:26885]	-	47	23	0.304901	0.118016
ENSG00000168386	204.692	421.464	-1.04161	0.0163477	1	FILIP1L	3	99830141	100114513	-	5903	protein_coding	filamin A interacting protein 1 like [Source:HGNC Symbol;Acc:HGNC:24589]	-	182	474	1.80612	3.72055
ENSG00000227053	18.0043	4.43627	1.98715	0.0164929	1	AC105446.1	7	101014320	101017608	-	407	antisense	uncharacterized LOC102724094 [Source:NCBI gene;Acc:102724094]	-	16	5	2.3029	0.569217
ENSG00000214562	18.0043	4.43627	1.98715	0.0164929	1	NUTM2D	10	87357668	87370695	+	6985	protein_coding	NUT family member 2D [Source:HGNC Symbol;Acc:HGNC:23447]	-	16	5	0.134185	0.033167
ENSG00000274922	3.3843	17.7742	-2.35598	0.0164929	1	AL139384.1	13	112686769	112689815	-	3047	lincRNA	novel transcript	-	3	20	0.0576763	0.30413
ENSG00000244627	9.00734	28.4445	-1.64762	0.0166546	1	TPTEP2	22	38335762	38398929	-	3851	transcribed_unprocessed_pseudogene	TPTE pseudogene 2 [Source:HGNC Symbol;Acc:HGNC:53828]	-	8	32	0.121693	0.385016
ENSG00000143333	29.2506	8.8823	1.70351	0.0166546	1	RGS16	1	182598623	182604408	-	2427	protein_coding	regulator of G protein signaling 16 [Source:HGNC Symbol;Acc:HGNC:9997]	-	26	10	0.627556	0.190912
ENSG00000250893	9.00734	28.4445	-1.64762	0.0166546	1	AC098869.2	4	40426119	40427585	+	862	antisense	novel transcript	-	8	32	0.543665	1.72006
ENSG00000138670	9.00734	28.4445	-1.64762	0.0166546	1	RASGEF1B	4	81426393	82044244	-	10183	protein_coding	RasGEF domain family member 1B [Source:HGNC Symbol;Acc:HGNC:24881]	-	8	32	0.0460217	0.145605
ENSG00000139266	110.224	233.846	-1.08446	0.0166984	1	2024-03-09	12	57755098	57760407	+	4005	protein_coding	membrane associated ring-CH-type finger 9 [Source:HGNC Symbol;Acc:HGNC:25139]	-	98	263	1.43342	3.04267
ENSG00000105639	25.8767	64.0119	-1.30336	0.0168258	1	JAK3	19	17824780	17848071	-	6813	protein_coding	Janus kinase 3 [Source:HGNC Symbol;Acc:HGNC:6193]	-	23	72	0.19776	0.489662
ENSG00000205534	88.8558	189.387	-1.09097	0.016837	1	SMG1P2	16	29527568	29594966	-	4221	unprocessed_pseudogene	SMG1 pseudogene 2 [Source:HGNC Symbol;Acc:HGNC:49859]	-	79	213	1.09638	2.33812
ENSG00000214050	71.9864	30.2229	1.248	0.0169848	1	FBXO16	8	28348287	28490318	-	3972	protein_coding	F-box protein 16 [Source:HGNC Symbol;Acc:HGNC:13618]	-	64	34	0.943886	0.396617
ENSG00000176533	56.2417	125.366	-1.15505	0.0170739	1	GNG7	19	2511219	2702709	-	4561	protein_coding	G protein subunit gamma 7 [Source:HGNC Symbol;Acc:HGNC:4410]	-	50	141	0.642183	1.43239
ENSG00000066468	10.132	30.2229	-1.56697	0.017143	1	FGFR2	10	121478334	121598458	-	7578	protein_coding	fibroblast growth factor receptor 2 [Source:HGNC Symbol;Acc:HGNC:3689]	-	9	34	0.0695724	0.207887
ENSG00000181634	10.132	30.2229	-1.56697	0.017143	1	TNFSF15	9	114784635	114806126	-	7889	protein_coding	TNF superfamily member 15 [Source:HGNC Symbol;Acc:HGNC:11931]	-	9	34	0.0668297	0.199691
ENSG00000183054	10.132	31.112	-1.60862	0.017143	1	RGPD6	2	110513812	110577185	-	13309	protein_coding	RANBP2-like and GRIP domain containing 6 [Source:HGNC Symbol;Acc:HGNC:32419]	-	9	35	0.0396137	0.12185
ENSG00000173083	106.85	224.065	-1.06766	0.0173898	1	HPSE	4	83292461	83335153	-	4721	protein_coding	heparanase [Source:HGNC Symbol;Acc:HGNC:5164]	-	95	252	1.1788	2.47325
ENSG00000205181	76.485	164.49	-1.10378	0.0178343	1	LINC00654	20	5496067	5504613	-	6294	lincRNA	long intergenic non-protein coding RNA 654 [Source:HGNC Symbol;Acc:HGNC:27154]	-	68	185	0.632894	1.36191
ENSG00000265750	13.5058	1.76856	2.83971	0.0178622	1	AC090772.3	18	24159509	24162211	-	735	lincRNA	novel transcript	-	12	2	0.956407	0.12608
ENSG00000144045	13.5058	2.65781	2.28648	0.0178622	1	DQX1	2	74518131	74526336	-	2940	protein_coding	DEAQ-box RNA dependent ATPase 1 [Source:HGNC Symbol;Acc:HGNC:20410]	-	12	3	0.239102	0.0472798
ENSG00000106772	2.25974	12.4391	-2.40527	0.0178622	1	PRUNE2	9	76611376	76906087	-	14656	protein_coding	prune homolog 2 [Source:HGNC Symbol;Acc:HGNC:25209]	-	2	14	0.00799399	0.0442603
ENSG00000276368	13.5058	1.76856	2.83971	0.0178622	1	HIST1H2AJ	6	27814354	27814740	-	387	protein_coding	histone cluster 1 H2A family member j [Source:HGNC Symbol;Acc:HGNC:4727]	-	12	2	1.81643	0.239453
ENSG00000278356	13.5058	2.65781	2.28648	0.0178622	1	AC005911.1	12	2885819	2886329	+	456	sense_intronic	novel transcript	-	12	3	1.54158	0.304831
ENSG00000241135	13.5058	2.65781	2.28648	0.0178622	1	LINC00881	3	157089881	157101135	+	1269	lincRNA	long intergenic non-protein coding RNA 881 [Source:HGNC Symbol;Acc:HGNC:48567]	-	12	3	0.553947	0.109537
ENSG00000184357	13.5058	2.65781	2.28648	0.0178622	1	HIST1H1B	6	27866849	27867529	-	681	protein_coding	histone cluster 1 H1 family member b [Source:HGNC Symbol;Acc:HGNC:4719]	-	12	3	1.03225	0.204116
ENSG00000279041	20.2536	5.32549	1.89949	0.0180032	1	AC102945.2	8	30552345	30553766	+	1422	TEC	TEC	-	18	6	0.741518	0.195503
ENSG00000138606	4.50889	19.5526	-2.09039	0.0180032	1	SHF	15	45167214	45201175	-	4894	protein_coding	Src homology 2 domain containing F [Source:HGNC Symbol;Acc:HGNC:25116]	-	4	22	0.047879	0.208286
ENSG00000278915	20.2536	5.32549	1.89949	0.0180032	1	AC005609.3	5	140875346	140875922	-	577	antisense	novel transcript, antisense to PCDHA12	-	18	6	1.82745	0.481812
ENSG00000236699	4.50889	19.5526	-2.09039	0.0180032	1	ARHGEF38	4	105552620	105708093	+	7579	protein_coding	Rho guanine nucleotide exchange factor 38 [Source:HGNC Symbol;Acc:HGNC:25968]	-	4	22	0.030917	0.134497
ENSG00000156127	20.2536	5.32549	1.89949	0.0180032	1	BATF	14	75522425	75547015	+	980	protein_coding	basic leucine zipper ATF-like transcription factor [Source:HGNC Symbol;Acc:HGNC:958]	TF_bZIP	18	6	1.07596	0.283679
ENSG00000166401	141.713	64.9011	1.12485	0.018078	1	SERPINB8	18	63969925	64019779	+	5868	protein_coding	serpin family B member 8 [Source:HGNC Symbol;Acc:HGNC:8952]	-	126	73	1.25785	0.576414
ENSG00000247950	13.5058	38.2255	-1.49388	0.0183322	1	SEC24B-AS1	4	109347475	109433817	-	2584	antisense	SEC24B antisense RNA 1 [Source:HGNC Symbol;Acc:HGNC:44003]	-	12	43	0.272043	0.771042
ENSG00000141527	43.8708	98.6901	-1.16786	0.0186211	1	CARD14	17	80169992	80209331	+	8366	protein_coding	caspase recruitment domain family member 14 [Source:HGNC Symbol;Acc:HGNC:16446]	-	39	111	0.273084	0.614762
ENSG00000187800	44.9954	17.7742	1.33283	0.018749	1	PEAR1	1	156893698	156916434	+	5530	protein_coding	platelet endothelial aggregation receptor 1 [Source:HGNC Symbol;Acc:HGNC:33631]	-	40	20	0.423725	0.167574
ENSG00000179841	37.123	86.2416	-1.21389	0.0187935	1	AKAP5	14	64465499	64474503	+	7512	protein_coding	A-kinase anchoring protein 5 [Source:HGNC Symbol;Acc:HGNC:375]	-	33	97	0.25734	0.598299
ENSG00000164692	19.129	48.8958	-1.34933	0.0189024	1	COL1A2	7	94394561	94431232	+	11156	protein_coding	collagen type I alpha 2 chain [Source:HGNC Symbol;Acc:HGNC:2198]	-	17	55	0.0892667	0.228432
ENSG00000137486	330.65	661.544	-1.00032	0.019014	1	ARRB1	11	75264182	75351705	-	5828	protein_coding	arrestin beta 1 [Source:HGNC Symbol;Acc:HGNC:711]	-	294	744	2.95513	5.91501
ENSG00000147614	61.8648	25.7769	1.25823	0.0190472	1	ATP6V0D2	8	85987323	86154228	+	3010	protein_coding	ATPase H+ transporting V0 subunit d2 [Source:HGNC Symbol;Acc:HGNC:18266]	-	55	29	1.0704	0.44641
ENSG00000266970	5.63349	21.331	-1.90101	0.0191374	1	AC061992.1	17	78360453	78373911	+	1188	lincRNA	uncharacterized LOC101928674 [Source:NCBI gene;Acc:101928674]	-	5	24	0.246549	0.936045
ENSG00000274104	22.5029	6.21469	1.83291	0.0191374	1	AC020910.4	19	34733298	34733837	-	540	lincRNA	novel transcript	-	20	7	2.16963	0.600629
ENSG00000123999	5.63349	21.331	-1.90101	0.0191374	1	INHA	2	219569162	219575713	+	1753	protein_coding	inhibin subunit alpha [Source:HGNC Symbol;Acc:HGNC:6065]	-	5	24	0.167085	0.634354
ENSG00000196796	22.5029	6.21469	1.83291	0.0191374	1	NPIPB10P	16	29038655	29052726	+	1354	unprocessed_pseudogene	nuclear pore complex interacting protein family, member B10, pseudogene [Source:HGNC Symbol;Acc:HGNC:37455]	-	20	7	0.865287	0.239542
ENSG00000105877	310.407	621.531	-1.00144	0.019234	1	DNAH11	7	21543215	21901839	+	15998	protein_coding	dynein axonemal heavy chain 11 [Source:HGNC Symbol;Acc:HGNC:2942]	-	276	699	1.01063	2.02448
ENSG00000131979	224.936	108.471	1.05116	0.0195259	1	GCH1	14	54842008	54902852	-	2951	protein_coding	GTP cyclohydrolase 1 [Source:HGNC Symbol;Acc:HGNC:4193]	-	200	122	3.97017	1.91555
ENSG00000163520	188.948	381.451	-1.01315	0.0197354	1	FBLN2	3	13549131	13638422	+	4812	protein_coding	fibulin 2 [Source:HGNC Symbol;Acc:HGNC:3601]	-	168	429	2.04518	4.1308
ENSG00000185630	251.927	504.158	-1.0006	0.0197448	1	PBX1	1	164555584	164899296	+	21249	protein_coding	PBX homeobox 1 [Source:HGNC Symbol;Acc:HGNC:8632]	Homeobox	224	567	0.61753	1.23636
ENSG00000228137	24.7521	7.1039	1.78058	0.0199879	1	AP001469.2	21	46246890	46247682	+	390	antisense	novel transcript	-	22	8	3.30451	0.950446
ENSG00000185909	145.087	296.978	-1.03296	0.0203265	1	KLHDC8B	3	49171611	49176486	+	2158	protein_coding	kelch domain containing 8B [Source:HGNC Symbol;Acc:HGNC:28557]	-	129	334	3.50177	7.17129
ENSG00000277459	7.88272	25.7769	-1.69609	0.0206238	1	AP001527.2	11	102109827	102110457	-	631	lincRNA	novel transcript	-	7	29	0.649857	2.12947
ENSG00000246731	7.88272	25.7769	-1.69609	0.0206238	1	MGC16275	17	74209980	74213342	-	2522	antisense	uncharacterized protein MGC16275 [Source:NCBI gene;Acc:85001]	-	7	29	0.162593	0.532789
ENSG00000138115	25.8767	7.9931	1.67723	0.0206238	1	CYP2C8	10	95036772	95069497	-	2571	protein_coding	cytochrome P450 family 2 subfamily C member 8 [Source:HGNC Symbol;Acc:HGNC:2622]	-	23	9	0.524052	0.162197
ENSG00000237268	25.8767	7.9931	1.67723	0.0206238	1	AC092447.7	7	56421857	56448375	-	1835	transcribed_unprocessed_pseudogene	pseudogene similar to part of coiled-coil domain containing 144A CCDC144A	-	23	9	0.734244	0.227252
ENSG00000228335	15.7551	3.54705	2.10808	0.0209521	1	AC073063.1	7	99442890	99443496	-	607	processed_pseudogene	cytokine induced protein 29 kDa (CIP29) pseudogene	-	14	4	1.3511	0.305333
ENSG00000179133	15.7551	3.54705	2.10808	0.0209521	1	C10orf67	10	23201916	23344845	-	7107	protein_coding	chromosome 10 open reading frame 67 [Source:HGNC Symbol;Acc:HGNC:28716]	-	14	4	0.115396	0.0260781
ENSG00000285517	193.446	93.355	1.04992	0.0209854	1	LINC00941	12	30795458	30879268	+	18914	lincRNA	long intergenic non-protein coding RNA 941 [Source:NCBI gene;Acc:100287314]	-	172	105	0.532714	0.257222
ENSG00000184368	172.078	347.662	-1.01422	0.0211508	1	MAP7D2	X	20006713	20116917	-	4376	protein_coding	MAP7 domain containing 2 [Source:HGNC Symbol;Acc:HGNC:25899]	-	153	391	2.04816	4.14001
ENSG00000263874	10.132	29.3337	-1.52408	0.0214439	1	LINC00672	17	38925168	38929384	+	3692	protein_coding	long intergenic non-protein coding RNA 672 [Source:HGNC Symbol;Acc:HGNC:44353]	-	9	33	0.1428	0.414147
ENSG00000171124	27.0014	64.0119	-1.24225	0.021474	1	FUT3	19	5842888	5851474	-	3109	protein_coding	fucosyltransferase 3 (Lewis blood group) [Source:HGNC Symbol;Acc:HGNC:4014]	-	24	72	0.452209	1.07303
ENSG00000278872	206.942	100.469	1.04136	0.0215171	1	AC148477.5	12	132279256	132280900	-	1645	TEC	novel transcript	-	184	113	6.55241	3.18284
ENSG00000164849	25.8767	61.3444	-1.24208	0.0215532	1	GPR146	7	1044576	1059261	+	3160	protein_coding	G protein-coupled receptor 146 [Source:HGNC Symbol;Acc:HGNC:21718]	-	23	69	0.426373	1.01173
ENSG00000259948	1.13519	9.77149	-2.98768	0.0215665	1	AC124068.1	15	89201091	89201768	-	678	processed_pseudogene	VAMP (vesicle-associated membrane protein)-associated protein A, 33kDa (VAPA) pseudogene	-	1	11	0.0864011	0.751735
ENSG00000262519	10.132	0.879371	3.33786	0.0215665	1	TXNP4	17	4572206	4572515	+	310	processed_pseudogene	thioredoxin pseudogene 4 [Source:HGNC Symbol;Acc:HGNC:49484]	-	9	1	1.70071	0.149465
ENSG00000205702	10.132	0.879371	3.33786	0.0215665	1	CYP2D7	22	42140203	42144577	-	2260	polymorphic_pseudogene	cytochrome P450 family 2 subfamily D member 7 (gene/pseudogene) [Source:HGNC Symbol;Acc:HGNC:2624]	-	9	1	0.233283	0.0205019
ENSG00000204301	10.132	0.879371	3.33786	0.0215665	1	NOTCH4	6	32194843	32224067	-	9748	protein_coding	notch 4 [Source:HGNC Symbol;Acc:HGNC:7884]	-	9	1	0.0540849	0.0047532
ENSG00000204802	10.132	0.879371	3.33786	0.0215665	1	AL590399.1	9	62374128	62376836	-	2709	lincRNA	novel transcript	-	9	1	0.194618	0.0171038
ENSG00000246763	10.132	0.879371	3.33786	0.0215665	1	RGMB-AS1	5	98769618	98773469	-	2344	antisense	RGMB antisense RNA 1 [Source:HGNC Symbol;Acc:HGNC:48666]	-	9	1	0.224923	0.0197672
ENSG00000213409	1.13519	9.77149	-2.98768	0.0215665	1	C1QBPP2	11	66761575	66762399	-	825	processed_pseudogene	complement C1q binding protein pseudogene 2 [Source:HGNC Symbol;Acc:HGNC:51618]	-	1	11	0.071006	0.61779
ENSG00000266801	10.132	0.879371	3.33786	0.0215665	1	AC009137.2	16	68933820	68937725	+	641	sense_intronic	novel transcript, sense intronic to transmembrane and coiled-coil domains 7 TMCO7	-	9	1	0.822495	0.0722843
ENSG00000284606	1.13519	9.77149	-2.98768	0.0215665	1	AC105233.5	8	8059572	8199973	+	7317	processed_transcript	novel transcript	-	1	11	0.008006	0.0696565
ENSG00000276578	1.13519	9.77149	-2.98768	0.0215665	1	AC004696.1	19	56485923	56494280	-	607	unprocessed_pseudogene	sulfotransferase family, cytosolic, 2A, dehydroepiandrosterone (DHEA)-preferring, member 1 (SULT2A1) pseudogene	-	1	11	0.0965073	0.839665
ENSG00000277425	10.132	0.879371	3.33786	0.0215665	1	AL121890.4	20	5066082	5068154	-	609	lincRNA	novel transcript	-	9	1	0.865713	0.0760825
ENSG00000272829	10.132	0.879371	3.33786	0.0215665	1	AC002470.1	22	20981361	20981755	-	395	lincRNA	novel transcript	-	9	1	1.33473	0.117302
ENSG00000276118	10.132	0.879371	3.33786	0.0215665	1	AC242852.1	1	143343180	143343275	+	96	unprocessed_pseudogene	transmembrane protein 128 (TMEM128) pseudogene	-	9	1	5.49187	0.482648
ENSG00000126860	105.725	48.0066	1.13656	0.021619	1	EVI2A	17	31317560	31321884	-	2071	protein_coding	ecotropic viral integration site 2A [Source:HGNC Symbol;Acc:HGNC:3499]	-	94	54	2.65887	1.20814
ENSG00000130584	22.5029	56.0093	-1.31171	0.0217825	1	ZBTB46	20	63743666	63831244	-	6084	protein_coding	zinc finger and BTB domain containing 46 [Source:HGNC Symbol;Acc:HGNC:16094]	-	20	63	0.19257	0.479792
ENSG00000281097	11.2566	33.7796	-1.57656	0.0218722	1	LINC01395	11	129612116	129617269	-	982	lincRNA	long intergenic non-protein coding RNA 1395 [Source:NCBI gene;Acc:101929557]	-	10	38	0.596537	1.79297
ENSG00000273486	13.5058	37.3364	-1.46004	0.0220647	1	AC096992.2	3	136837338	136839021	-	1684	antisense	novel transcript, antisense to SLC35G2	-	12	42	0.417434	1.1556
ENSG00000130720	42.7461	94.2442	-1.13882	0.0220981	1	FIBCD1	9	130902438	130939286	-	3831	protein_coding	fibrinogen C domain containing 1 [Source:HGNC Symbol;Acc:HGNC:25922]	-	38	106	0.581059	1.28202
ENSG00000167011	42.7461	15.9958	1.40993	0.0221135	1	NAT16	7	101170493	101180276	-	3871	protein_coding	N-acetyltransferase 16 (putative) [Source:HGNC Symbol;Acc:HGNC:22030]	-	38	18	0.575055	0.215452
ENSG00000069122	102.351	210.727	-1.04116	0.0222361	1	ADGRF5	6	46852512	46954943	-	6650	protein_coding	adhesion G protein-coupled receptor F5 [Source:HGNC Symbol;Acc:HGNC:19030]	-	91	237	0.80162	1.65131
ENSG00000182165	113.598	232.068	-1.03	0.022425	1	TP53TG1	7	87325225	87345515	-	1023	lincRNA	TP53 target 1 [Source:HGNC Symbol;Acc:HGNC:17026]	-	101	261	5.78355	11.8213
ENSG00000145284	1.38778e-17	7.1039	-5.86544	0.0226768	1	SCD5	4	82629539	82798857	-	4292	protein_coding	stearoyl-CoA desaturase 5 [Source:HGNC Symbol;Acc:HGNC:21088]	-	0	8	0	0.0863639
ENSG00000115194	1.38778e-17	7.1039	-5.86544	0.0226768	1	SLC30A3	2	27253684	27275817	-	5978	protein_coding	solute carrier family 30 member 3 [Source:HGNC Symbol;Acc:HGNC:11014]	-	0	8	0	0.0620063
ENSG00000234965	6.7581	1.38778e-17	5.79064	0.0226768	1	SHISA8	22	41909554	41914667	-	1405	protein_coding	shisa family member 8 [Source:HGNC Symbol;Acc:HGNC:18351]	-	6	0	0.250163	0
ENSG00000253133	1.38778e-17	7.1039	-5.86544	0.0226768	1	AC009630.1	8	41534155	41578368	-	559	antisense	uncharacterized LOC102723729 [Source:NCBI gene;Acc:102723729]	-	0	8	0	0.663102
ENSG00000279662	1.38778e-17	7.1039	-5.86544	0.0226768	1	AC131649.2	16	10445309	10449747	-	4439	TEC	TEC	-	0	8	0	0.0835039
ENSG00000279232	1.38778e-17	7.1039	-5.86544	0.0226768	1	AC008522.1	5	98792861	98795766	-	2906	antisense	novel transcript, antisense to RGMB	-	0	8	0	0.127555
ENSG00000271751	6.7581	1.38778e-17	5.79064	0.0226768	1	AP003392.5	11	119065263	119065677	-	415	lincRNA	novel transcript	-	6	0	0.846939	0
ENSG00000176402	1.38778e-17	7.1039	-5.86544	0.0226768	1	GJC3	7	99923269	99929620	-	1116	protein_coding	gap junction protein gamma 3 [Source:HGNC Symbol;Acc:HGNC:17495]	-	0	8	0	0.332145
ENSG00000271871	1.38778e-17	7.1039	-5.86544	0.0226768	1	AC005740.4	5	141952419	141953375	+	957	antisense	novel transcript, antisense to PCDH12	-	0	8	0	0.387329
ENSG00000268746	6.7581	1.38778e-17	5.79064	0.0226768	1	AC010519.1	19	47607524	47733098	+	344	lincRNA	novel transcript	-	6	0	1.02174	0
ENSG00000162490	6.7581	1.38778e-17	5.79064	0.0226768	1	DRAXIN	1	11691729	11725857	+	7346	protein_coding	dorsal inhibitory axon guidance protein [Source:HGNC Symbol;Acc:HGNC:25054]	-	6	0	0.0478464	0
ENSG00000236337	6.7581	1.38778e-17	5.79064	0.0226768	1	FMR1-IT1	X	147946941	147947583	+	343	sense_intronic	FMR1 intronic transcript 1 [Source:HGNC Symbol;Acc:HGNC:41333]	-	6	0	1.02472	0
ENSG00000274372	6.7581	1.38778e-17	5.79064	0.0226768	1	AC239803.3	1	148021850	148025931	+	588	lincRNA	novel transcript	-	6	0	0.597754	0
ENSG00000207217	1.38778e-17	7.1039	-5.86544	0.0226768	1	SNORA80D	7	6016877	6017011	+	135	snoRNA	small nucleolar RNA, H/ACA box 80D [Source:HGNC Symbol;Acc:HGNC:50435]	-	0	8	0	2.74573
ENSG00000285091	1.38778e-17	7.1039	-5.86544	0.0226768	1	AL109840.2	20	58916000	58981169	-	1925	bidirectional_promoter_lncRNA	novel transcript	-	0	8	0	0.192558
ENSG00000105675	6.7581	1.38778e-17	5.79064	0.0226768	1	ATP4A	19	35550043	35563658	-	3889	protein_coding	ATPase H+/K+ transporting subunit alpha [Source:HGNC Symbol;Acc:HGNC:819]	-	6	0	0.0903779	0
ENSG00000164591	1.38778e-17	7.1039	-5.86544	0.0226768	1	MYOZ3	5	150660874	150679365	+	6037	protein_coding	myozenin 3 [Source:HGNC Symbol;Acc:HGNC:18565]	-	0	8	0	0.0614004
ENSG00000135248	1.38778e-17	7.1039	-5.86544	0.0226768	1	FAM71F1	7	128709061	128731743	+	2521	protein_coding	family with sequence similarity 71 member F1 [Source:HGNC Symbol;Acc:HGNC:30704]	-	0	8	0	0.147034
ENSG00000276405	1.38778e-17	7.1039	-5.86544	0.0226768	1	TRBV13	7	142535809	142536292	+	374	TR_V_gene	T cell receptor beta variable 13 [Source:HGNC Symbol;Acc:HGNC:12188]	-	0	8	0	0.991107
ENSG00000110934	1.38778e-17	7.1039	-5.86544	0.0226768	1	BIN2	12	51281038	51324668	-	4010	protein_coding	bridging integrator 2 [Source:HGNC Symbol;Acc:HGNC:1053]	-	0	8	0	0.0924374
ENSG00000205890	6.7581	1.38778e-17	5.79064	0.0226768	1	AC108134.1	16	3032481	3039133	+	3061	antisense	uncharacterized LOC100128770 [Source:NCBI gene;Acc:100128770]	-	6	0	0.114825	0
ENSG00000184908	6.7581	1.38778e-17	5.79064	0.0226768	1	CLCNKB	1	16043736	16057308	+	2939	protein_coding	chloride voltage-gated channel Kb [Source:HGNC Symbol;Acc:HGNC:2027]	-	6	0	0.119592	0
ENSG00000162398	6.7581	1.38778e-17	5.79064	0.0226768	1	LEXM	1	54806063	54842252	+	1777	protein_coding	lymphocyte expansion molecule [Source:HGNC Symbol;Acc:HGNC:26854]	-	6	0	0.197794	0
ENSG00000259442	6.7581	1.38778e-17	5.79064	0.0226768	1	AC105339.3	15	82744223	82750289	+	1091	antisense	novel transcript, antisense FSD2	-	6	0	0.322163	0
ENSG00000180155	107.974	219.619	-1.02367	0.022804	1	LYNX1	8	142771197	142777810	-	5022	protein_coding	Ly6/neurotoxin 1 [Source:HGNC Symbol;Acc:HGNC:29604]	-	96	247	1.11981	2.27888
ENSG00000272031	16.8797	4.43627	1.8947	0.0230709	1	ANKRD34A	1	145959442	145964582	-	3677	protein_coding	ankyrin repeat domain 34A [Source:HGNC Symbol;Acc:HGNC:27639]	-	15	5	0.238972	0.0630055
ENSG00000163141	16.8797	4.43627	1.8947	0.0230709	1	BNIPL	1	151036321	151047720	+	3809	protein_coding	BCL2 interacting protein like [Source:HGNC Symbol;Acc:HGNC:16976]	-	15	5	0.23069	0.0608221
ENSG00000250471	16.8797	4.43627	1.8947	0.0230709	1	GMPSP1	4	8174421	8174999	+	579	processed_pseudogene	guanine monophosphate synthase pseudogene 1 [Source:HGNC Symbol;Acc:HGNC:39428]	-	15	5	1.51761	0.400123
ENSG00000160325	128.218	259.633	-1.01734	0.0231099	1	CACFD1	9	133459965	133470848	+	3520	protein_coding	calcium channel flower domain containing 1 [Source:HGNC Symbol;Acc:HGNC:1365]	-	114	292	1.89719	3.84364
ENSG00000235109	134.966	270.303	-1.00148	0.023496	1	ZSCAN31	6	28324693	28356271	-	4957	protein_coding	zinc finger and SCAN domain containing 31 [Source:HGNC Symbol;Acc:HGNC:14097]	zf-C2H2	120	304	1.41811	2.84156
ENSG00000176092	78.7342	162.711	-1.04635	0.0241911	1	CRYBG2	1	26321698	26360080	-	6895	protein_coding	crystallin beta-gamma domain containing 2 [Source:HGNC Symbol;Acc:HGNC:17295]	-	70	183	0.59472	1.22976
ENSG00000087245	4.50889	18.6634	-2.02371	0.0245106	1	MMP2	16	55389700	55506691	+	4933	protein_coding	matrix metallopeptidase 2 [Source:HGNC Symbol;Acc:HGNC:7166]	-	4	21	0.0475004	0.197247
ENSG00000283429	4.50889	18.6634	-2.02371	0.0245106	1	MIR1244-3	12	9239467	9239551	-	85	miRNA	microRNA 1244-3 [Source:HGNC Symbol;Acc:HGNC:38390]	-	4	21	2.7567	11.4473
ENSG00000264324	19.129	5.32549	1.81754	0.0245106	1	AC006030.1	2	74211604	74363377	-	5059	protein_coding	artifact	-	17	6	0.196849	0.0549526
ENSG00000275180	4.50889	18.6634	-2.02371	0.0245106	1	AC048341.2	12	62603909	62604399	+	491	lincRNA	novel transcript	-	4	21	0.47723	1.98171
ENSG00000285665	4.50889	18.6634	-2.02371	0.0245106	1	AL031274.1	1	171339299	171339959	+	661	processed_pseudogene	DNA topoisomerase I pseudogene 1	-	4	21	0.354493	1.47204
ENSG00000222345	19.129	5.32549	1.81754	0.0245106	1	RF00569	3	52691378	52691453	+	76	snoRNA		-	17	6	13.1034	3.65797
ENSG00000230207	19.129	5.32549	1.81754	0.0245106	1	RPL4P5	9	7477045	7478320	-	1276	processed_pseudogene	ribosomal protein L4 pseudogene 5 [Source:HGNC Symbol;Acc:HGNC:35699]	-	17	6	0.780454	0.217873
ENSG00000104951	4.50889	18.6634	-2.02371	0.0245106	1	IL4I1	19	49889654	49929539	-	2563	protein_coding	interleukin 4 induced 1 [Source:HGNC Symbol;Acc:HGNC:19094]	-	4	21	0.091424	0.379641
ENSG00000269345	19.129	5.32549	1.81754	0.0245106	1	VN1R85P	19	22174766	22175191	-	426	unprocessed_pseudogene	vomeronasal 1 receptor 85 pseudogene [Source:HGNC Symbol;Acc:HGNC:37405]	-	17	6	2.3377	0.652595
ENSG00000163485	50.6185	108.471	-1.09811	0.0247643	1	ADORA1	1	203090654	203167405	+	4191	protein_coding	adenosine A1 receptor [Source:HGNC Symbol;Acc:HGNC:262]	-	45	122	0.62899	1.34879
ENSG00000099785	83.2327	171.603	-1.04301	0.0248687	1	2024-03-02	19	8413270	8439017	+	2216	protein_coding	membrane associated ring-CH-type finger 2 [Source:HGNC Symbol;Acc:HGNC:28038]	-	74	193	1.95619	4.03543
ENSG00000112902	22.5029	54.2309	-1.26528	0.0249226	1	SEMA5A	5	9035026	9546075	-	12097	protein_coding	semaphorin 5A [Source:HGNC Symbol;Acc:HGNC:10736]	-	20	61	0.0968503	0.233644
ENSG00000135436	49.4939	20.4418	1.26964	0.0254851	1	FAM186B	12	49582885	49605639	-	4756	protein_coding	family with sequence similarity 186 member B [Source:HGNC Symbol;Acc:HGNC:25296]	-	44	23	0.541951	0.224072
ENSG00000162825	194.571	96.0226	1.01769	0.0258364	1	NBPF20	1	145289900	145405778	-	18995	protein_coding	NBPF member 20 [Source:HGNC Symbol;Acc:HGNC:32000]	-	173	108	0.533526	0.263443
ENSG00000175164	18.0043	44.4498	-1.29907	0.0258645	1	ABO	9	133250401	133275219	-	6359	protein_coding	ABO, alpha 1-3-N-acetylgalactosaminyltransferase and alpha 1-3-galactosyltransferase [Source:HGNC Symbol;Acc:HGNC:79]	-	16	50	0.147394	0.36432
ENSG00000148680	23.6275	7.1039	1.71381	0.0261053	1	HTR7	10	90740823	90857698	-	3131	protein_coding	5-hydroxytryptamine receptor 7 [Source:HGNC Symbol;Acc:HGNC:5302]	-	21	8	0.392903	0.118388
ENSG00000124406	111.348	224.065	-1.00822	0.0261948	1	ATP8A1	4	42408373	42657105	-	11199	protein_coding	ATPase phospholipid transporting 8A1 [Source:HGNC Symbol;Acc:HGNC:13531]	-	99	252	0.517851	1.04261
ENSG00000251102	7.88272	24.8877	-1.64571	0.0264977	1	CTBP2P4	5	98576341	98577260	+	920	processed_pseudogene	C-terminal binding protein 2 pseudogene 4 [Source:HGNC Symbol;Acc:HGNC:45196]	-	7	28	0.445717	1.41017
ENSG00000262112	7.88272	24.8877	-1.64571	0.0264977	1	AC015912.1	17	56888880	56891841	+	538	antisense	novel transcript, antisense to TRIM25	-	7	28	0.762192	2.41145
ENSG00000131386	7.88272	24.8877	-1.64571	0.0264977	1	GALNT15	3	16174649	16231992	+	6013	protein_coding	polypeptide N-acetylgalactosaminyltransferase 15 [Source:HGNC Symbol;Acc:HGNC:21531]	-	7	28	0.0681955	0.215759
ENSG00000154016	13.5058	36.4472	-1.42539	0.0265521	1	GRAP	17	19020673	19047637	-	3107	protein_coding	GRB2 related adaptor protein [Source:HGNC Symbol;Acc:HGNC:4562]	-	12	41	0.22625	0.611427
ENSG00000104213	12.3812	34.6688	-1.47783	0.0266824	1	PDGFRL	8	17576433	17644071	+	2409	protein_coding	platelet derived growth factor receptor like [Source:HGNC Symbol;Acc:HGNC:8805]	-	11	39	0.267488	0.750118
ENSG00000262454	9.00734	26.6661	-1.55493	0.02672	1	MIR193BHG	16	14301389	14331067	+	6049	lincRNA	MIR193B host gene [Source:HGNC Symbol;Acc:HGNC:51945]	-	8	30	0.0774739	0.229795
ENSG00000135502	27.0014	8.8823	1.58854	0.02672	1	SLC26A10	12	57619527	57626151	+	4276	protein_coding	solute carrier family 26 member 10 [Source:HGNC Symbol;Acc:HGNC:14470]	-	24	10	0.328793	0.108359
ENSG00000174514	11.2566	32.8904	-1.53823	0.02678	1	MFSD4A	1	205568885	205602918	+	5790	protein_coding	major facilitator superfamily domain containing 4A [Source:HGNC Symbol;Acc:HGNC:25433]	-	10	37	0.101174	0.296091
ENSG00000217648	10.132	28.4445	-1.47988	0.0268201	1	AL136116.3	6	143342246	143343383	+	1138	processed_pseudogene	pseudogene similar to presenilin associated, rhomboid-like PARL	-	9	32	0.463286	1.3029
ENSG00000213385	29.2506	10.6607	1.44379	0.0268201	1	AC105052.2	7	102755146	102755939	+	794	processed_pseudogene	ribosomal protein L7a (RPL7A) pseudogene	-	26	12	1.91823	0.700266
ENSG00000235897	29.2506	9.77149	1.56782	0.0268201	1	TM4SF19-AS1	3	196318330	196325570	+	2136	antisense	TM4SF19 antisense RNA 1 [Source:HGNC Symbol;Acc:HGNC:41085]	-	26	11	0.713052	0.238613
ENSG00000227001	29.2506	10.6607	1.44379	0.0268201	1	NBPF2P	1	21424625	21427967	-	661	unprocessed_pseudogene	NBPF member 2, pseudogene [Source:HGNC Symbol;Acc:HGNC:31987]	-	26	12	2.3042	0.841166
ENSG00000106829	2.25974	11.5499	-2.29945	0.0270427	1	TLE4	9	79571773	79726882	+	8187	protein_coding	transducin like enhancer of split 4 [Source:HGNC Symbol;Acc:HGNC:11840]	-	2	13	0.0143105	0.0735734
ENSG00000169031	2.25974	11.5499	-2.29945	0.0270427	1	COL4A3	2	227164565	227314792	+	9124	protein_coding	collagen type IV alpha 3 chain [Source:HGNC Symbol;Acc:HGNC:2204]	-	2	13	0.0128408	0.0660177
ENSG00000153246	2.25974	11.5499	-2.29945	0.0270427	1	PLA2R1	2	159932006	160062610	-	15357	protein_coding	phospholipase A2 receptor 1 [Source:HGNC Symbol;Acc:HGNC:9042]	-	2	13	0.00762908	0.0392228
ENSG00000105679	12.3812	2.65781	2.16214	0.0270427	1	GAPDHS	19	35533412	35545316	+	1519	protein_coding	glyceraldehyde-3-phosphate dehydrogenase, spermatogenic [Source:HGNC Symbol;Acc:HGNC:24864]	-	11	3	0.424213	0.0915094
ENSG00000272195	2.25974	11.5499	-2.29945	0.0270427	1	AL356512.1	1	244969350	244971088	-	1739	antisense	novel transcript, antisense to EFCAB2	-	2	13	0.067372	0.346374
ENSG00000244274	12.3812	2.65781	2.16214	0.0270427	1	DBNDD2	20	45406057	45410610	+	2764	protein_coding	dysbindin domain containing 2 [Source:HGNC Symbol;Acc:HGNC:15881]	-	11	3	0.233133	0.0502904
ENSG00000267742	12.3812	2.65781	2.16214	0.0270427	1	SINHCAFP2	18	60016778	60017441	-	664	processed_pseudogene	SINHCAF pseudogene 2 [Source:HGNC Symbol;Acc:HGNC:31737]	-	11	3	0.970451	0.209341
ENSG00000272807	12.3812	2.65781	2.16214	0.0270427	1	AC007038.2	2	210028417	210029156	+	740	antisense	novel transcript, antisense to KANSL1L	-	11	3	0.870783	0.187842
ENSG00000274818	2.25974	11.5499	-2.29945	0.0270427	1	AC004825.2	14	70906657	70907111	-	455	lincRNA	novel transcript	-	2	13	0.257494	1.32384
ENSG00000279425	2.25974	11.5499	-2.29945	0.0270427	1	AC092279.2	19	24078481	24080669	+	2189	TEC	TEC	-	2	13	0.0535221	0.275169
ENSG00000141497	12.3812	2.65781	2.16214	0.0270427	1	ZMYND15	17	4740015	4746119	+	3303	protein_coding	zinc finger MYND-type containing 15 [Source:HGNC Symbol;Acc:HGNC:20997]	-	11	3	0.195089	0.0420838
ENSG00000263823	12.3812	2.65781	2.16214	0.0270427	1	AC009831.1	18	31942575	31944156	+	1582	antisense	novel transcript, antisense to KIAA1012	-	11	3	0.407319	0.0878652
ENSG00000272305	12.3812	2.65781	2.16214	0.0270427	1	AC096887.1	3	52969119	53099453	-	1760	protein_coding	novel transcript	-	11	3	0.366125	0.0789788
ENSG00000232906	12.3812	1.76856	2.71538	0.0270427	1	AC092685.1	7	65355934	65357176	+	1243	processed_pseudogene	novel pseudogene containing a Zinc finger, C2H2 type domain	-	11	2	0.518406	0.0745523
ENSG00000074706	2.25974	11.5499	-2.29945	0.0270427	1	IPCEF1	6	154154496	154356792	-	8474	protein_coding	interaction protein for cytohesin exchange factors 1 [Source:HGNC Symbol;Acc:HGNC:21204]	-	2	13	0.0138258	0.0710816
ENSG00000254876	12.3812	2.65781	2.16214	0.0270427	1	SUGT1P4-STRA6LP	9	97238449	97297314	+	3701	processed_transcript	SUGT1P4-STRA6LP readthrough [Source:HGNC Symbol;Acc:HGNC:53834]	-	11	3	0.174109	0.0375582
ENSG00000278932	12.3812	1.76856	2.71538	0.0270427	1	CR381653.1	21	9325013	9368775	+	1880	lincRNA	uncharacterized LOC101930100 [Source:NCBI gene;Acc:101930100]	-	11	2	0.342755	0.0492917
ENSG00000143126	102.351	205.392	-1.00419	0.0272155	1	CELSR2	1	109250019	109275750	+	12349	protein_coding	cadherin EGF LAG seven-pass G-type receptor 2 [Source:HGNC Symbol;Acc:HGNC:3231]	-	91	231	0.431677	0.866727
ENSG00000078900	37.123	82.6848	-1.15322	0.0272978	1	TP73	1	3652520	3736201	+	6763	protein_coding	tumor protein p73 [Source:HGNC Symbol;Acc:HGNC:12003]	P53	33	93	0.28584	0.637156
ENSG00000148516	58.4909	24.8877	1.22786	0.0278877	1	ZEB1	10	31318495	31529814	+	8650	protein_coding	zinc finger E-box binding homeobox 1 [Source:HGNC Symbol;Acc:HGNC:11642]	zf-C2H2	52	28	0.352157	0.149984
ENSG00000167191	33.7491	74.6822	-1.14363	0.0283755	1	GPRC5B	16	19856691	19886167	-	6667	protein_coding	G protein-coupled receptor class C group 5 member B [Source:HGNC Symbol;Acc:HGNC:13308]	-	30	84	0.263596	0.583782
ENSG00000224635	75.3603	34.6688	1.1168	0.0283755	1	AL391095.1	20	38406011	38416797	-	2004	lincRNA	novel transcript	-	67	39	1.95851	0.901714
ENSG00000099953	51.7432	108.471	-1.06648	0.0284598	1	MMP11	22	23768226	23784316	+	5176	protein_coding	matrix metallopeptidase 11 [Source:HGNC Symbol;Acc:HGNC:7157]	-	46	122	0.52061	1.09211
ENSG00000285796	42.7461	91.5767	-1.09745	0.0284861	1	AL162458.1	20	45926518	45935055	-	8538	antisense	novel transcript	-	38	103	0.260721	0.558963
ENSG00000144485	40.4969	88.0199	-1.11816	0.0290388	1	HES6	2	238238267	238240662	-	2037	protein_coding	hes family bHLH transcription factor 6 [Source:HGNC Symbol;Acc:HGNC:18254]	bHLH	36	99	1.03529	2.25189
ENSG00000172915	50.6185	21.331	1.24095	0.0291851	1	NBEA	13	34942287	35673022	+	11949	protein_coding	neurobeachin [Source:HGNC Symbol;Acc:HGNC:7648]	-	45	24	0.220612	0.093064
ENSG00000237289	77.6096	156.487	-1.01085	0.0298639	1	CKMT1B	15	43593054	43604901	+	3470	protein_coding	creatine kinase, mitochondrial 1B [Source:HGNC Symbol;Acc:HGNC:1995]	-	69	176	1.16485	2.35009
ENSG00000280417	19.129	45.339	-1.24068	0.0299142	1	AC096887.2	3	53046166	53048122	+	1957	TEC	TEC	-	17	51	0.50887	1.20748
ENSG00000279307	14.6305	3.54705	2.00203	0.0303481	1	AC012065.5	2	20529467	20529976	-	510	processed_pseudogene	NADH dehydrogenase (ubiquinone) complex I, assembly factor 2 (NDUFAF2) pseudogene	-	13	4	1.49321	0.363406
ENSG00000277782	14.6305	3.54705	2.00203	0.0303481	1	AC068870.2	15	80999593	80999981	-	389	lincRNA	novel transcript	-	13	4	1.95768	0.476445
ENSG00000225806	14.6305	3.54705	2.00203	0.0303481	1	AL121917.1	20	58863528	58888809	-	1521	antisense	uncharacterized LOC101927932 [Source:NCBI gene;Acc:101927932]	-	13	4	0.500683	0.121852
ENSG00000163376	104.601	50.6741	1.04334	0.0311985	1	KBTBD8	3	66998307	67011210	+	4736	protein_coding	kelch repeat and BTB domain containing 8 [Source:HGNC Symbol;Acc:HGNC:30691]	-	93	57	1.15032	0.557655
ENSG00000267122	14.6305	37.3364	-1.34558	0.0315204	1	AC004490.1	19	2212029	2215565	-	2738	antisense	novel transcript, antisense to DOT1L	-	13	42	0.278137	0.710752
ENSG00000169184	24.7521	56.8984	-1.1976	0.0316557	1	MN1	22	27748277	27801498	-	7693	protein_coding	MN1 proto-oncogene, transcriptional regulator [Source:HGNC Symbol;Acc:HGNC:7180]	-	22	64	0.167524	0.385466
ENSG00000261499	35.9984	14.2175	1.33132	0.0319423	1	AC233699.1	17	36274191	36320547	+	1168	unprocessed_pseudogene	aminopeptidase puromycin sensitive (NPEPPS) pseudogene	-	32	16	1.60493	0.634716
ENSG00000167614	39.3723	84.4632	-1.09926	0.0320742	1	TTYH1	19	54415219	54436900	+	7068	protein_coding	tweety family member 1 [Source:HGNC Symbol;Acc:HGNC:13476]	-	35	95	0.290082	0.622772
ENSG00000008277	3.3843	15.9958	-2.20509	0.0322922	1	ADAM22	7	87934143	88202889	+	12199	protein_coding	ADAM metallopeptidase domain 22 [Source:HGNC Symbol;Acc:HGNC:201]	-	3	18	0.0144061	0.0683676
ENSG00000264608	3.3843	15.9958	-2.20509	0.0322922	1	AC005726.3	17	28601827	28602284	-	458	sense_intronic	novel transcript, sense intronic to novel protein	-	3	18	0.383711	1.821
ENSG00000269887	3.3843	15.9958	-2.20509	0.0322922	1	AL391001.1	1	164680085	164680799	+	715	sense_intronic	novel transcript, sense intronic to PBX1	-	3	18	0.24579	1.16646
ENSG00000128482	3.3843	15.9958	-2.20509	0.0322922	1	RNF112	17	19411125	19417276	+	3652	protein_coding	ring finger protein 112 [Source:HGNC Symbol;Acc:HGNC:12968]	-	3	18	0.0481215	0.228372
ENSG00000258659	3.3843	15.9958	-2.20509	0.0322922	1	TRIM34	11	5619764	5644398	+	2690	protein_coding	tripartite motif containing 34 [Source:HGNC Symbol;Acc:HGNC:10063]	-	3	18	0.0653308	0.310043
ENSG00000284713	3.3843	15.9958	-2.20509	0.0322922	1	AP003071.5	11	69155478	69159752	+	2900	protein_coding	novel protein	-	3	18	0.0605999	0.287592
ENSG00000232334	3.3843	15.9958	-2.20509	0.0322922	1	AL683842.1	10	124004304	124004828	-	525	processed_pseudogene	novel pseudogene	-	3	18	0.334742	1.5886
ENSG00000227959	12.3812	33.7796	-1.44049	0.0323643	1	AL451042.2	1	16155211	16157329	+	904	antisense	novel transcript	-	11	38	0.712809	1.94768
ENSG00000261460	30.3752	11.5499	1.38381	0.0331737	1	AC009690.2	15	72278867	72351794	+	3148	antisense	novel transcript, antisense to HEXA and CELF6	-	27	13	0.502433	0.191342
ENSG00000231154	30.3752	11.5499	1.38381	0.0331737	1	MORF4L2-AS1	X	103687284	103691772	+	2086	antisense	MORF4L2 antisense RNA 1 [Source:HGNC Symbol;Acc:HGNC:27991]	-	27	13	0.758225	0.288756
ENSG00000131471	37.123	78.2389	-1.07362	0.03331	1	AOC3	17	42851184	42858130	+	4524	protein_coding	amine oxidase, copper containing 3 [Source:HGNC Symbol;Acc:HGNC:550]	-	33	88	0.427307	0.901285
ENSG00000256007	4.50889	17.7742	-1.9538	0.0333763	1	ARAP1-AS1	11	72685075	72693808	+	388	antisense	ARAP1 antisense RNA 1 [Source:HGNC Symbol;Acc:HGNC:39993]	-	4	20	0.603917	2.38836
ENSG00000240405	18.0043	5.32549	1.73066	0.0333763	1	SAMMSON	3	69999550	70518064	+	15695	lincRNA	survival associated mitochondrial melanoma specific oncogenic non-coding RNA [Source:HGNC Symbol;Acc:HGNC:49644]	-	16	6	0.0597183	0.017713
ENSG00000234456	28.126	9.77149	1.51148	0.0335331	1	MAGI2-AS3	7	79452877	79471208	+	11625	processed_transcript	MAGI2 antisense RNA 3 [Source:HGNC Symbol;Acc:HGNC:40862]	-	25	11	0.125978	0.0438432
ENSG00000162994	25.8767	8.8823	1.52743	0.0338323	1	CLHC1	2	55174791	55232563	-	4398	protein_coding	clathrin heavy chain linker domain containing 1 [Source:HGNC Symbol;Acc:HGNC:26453]	-	23	10	0.306353	0.105353
ENSG00000215769	5.63349	19.5526	-1.77624	0.0339102	1	ARHGAP27P1-BPTFP1-KPNA2P3	17	64749663	64781707	-	3038	processed_transcript	ARHGAP27P1-BPTFP1-KPNA2P3 readthrough, transcribed pseudogene [Source:HGNC Symbol;Acc:HGNC:52873]	-	5	22	0.096412	0.335534
ENSG00000244459	20.2536	6.21469	1.68179	0.0339102	1	AC147067.1	4	1574062	1580253	-	579	lincRNA	novel transcript	-	18	7	1.82114	0.560172
ENSG00000272523	5.63349	19.5526	-1.77624	0.0339102	1	LINC01023	5	108727825	108728260	-	436	lincRNA	long intergenic non-protein coding RNA 1023 [Source:HGNC Symbol;Acc:HGNC:49004]	-	5	22	0.671788	2.33797
ENSG00000197769	5.63349	19.5526	-1.77624	0.0339102	1	MAP1LC3C	1	241995490	241999073	-	1182	protein_coding	microtubule associated protein 1 light chain 3 gamma [Source:HGNC Symbol;Acc:HGNC:13353]	-	5	22	0.2478	0.862397
ENSG00000237862	5.63349	19.5526	-1.77624	0.0339102	1	Z94160.1	22	37352190	37354839	-	1965	sense_intronic	uncharacterized LOC100506271 [Source:NCBI gene;Acc:100506271]	-	5	22	0.149058	0.518755
ENSG00000183248	7.88272	23.9985	-1.59351	0.0340354	1	PRR36	19	7868719	7874379	-	4456	protein_coding	proline rich 36 [Source:HGNC Symbol;Acc:HGNC:26172]	-	7	27	0.0920241	0.280751
ENSG00000254815	7.88272	23.9985	-1.59351	0.0340354	1	AP006284.1	11	557595	560107	+	2418	antisense	novel transcript	-	7	27	0.169586	0.51738
ENSG00000224383	7.88272	23.9985	-1.59351	0.0340354	1	PRR29	17	63998351	64004304	+	4142	protein_coding	proline rich 29 [Source:HGNC Symbol;Acc:HGNC:25673]	-	7	27	0.0990004	0.302034
ENSG00000254230	6.7581	21.331	-1.64318	0.0340884	1	AC037459.4	8	22565997	22567171	-	585	antisense	novel transcript	-	6	24	0.60082	1.90089
ENSG00000162733	6.7581	22.2202	-1.70174	0.0340884	1	DDR2	1	162631373	162787400	+	10730	protein_coding	discoidin domain receptor tyrosine kinase 2 [Source:HGNC Symbol;Acc:HGNC:2731]	-	6	25	0.0327567	0.107955
ENSG00000273058	6.7581	22.2202	-1.70174	0.0340884	1	AL359921.2	1	236536162	236536704	-	543	antisense	novel transcript	-	6	25	0.647292	2.13325
ENSG00000010030	6.7581	21.331	-1.64318	0.0340884	1	ETV7	6	36354091	36387800	-	2374	protein_coding	ETS variant 7 [Source:HGNC Symbol;Acc:HGNC:18160]	ETS	6	24	0.148054	0.468417
ENSG00000253258	6.7581	21.331	-1.64318	0.0340884	1	AC068228.1	8	123181638	123182788	-	777	antisense	novel transcript, antisense to FAM83A	-	6	24	0.452355	1.43117
ENSG00000111664	47.2447	20.4418	1.2027	0.0342372	1	GNB3	12	6839954	6847393	+	3437	protein_coding	G protein subunit beta 3 [Source:HGNC Symbol;Acc:HGNC:4400]	-	42	23	0.715844	0.310063
ENSG00000214439	19.129	44.4498	-1.21219	0.0348426	1	FAM185BP	7	77083787	77122116	-	1284	transcribed_unprocessed_pseudogene	family with sequence similarity 185 member B, pseudogene [Source:HGNC Symbol;Acc:HGNC:21813]	-	17	50	0.775591	1.80429
ENSG00000180815	1.13519	8.8823	-2.85198	0.0348666	1	MAP3K15	X	19360056	19515261	-	5573	protein_coding	mitogen-activated protein kinase kinase kinase 15 [Source:HGNC Symbol;Acc:HGNC:31689]	-	1	10	0.0105114	0.0831406
ENSG00000228812	1.13519	8.8823	-2.85198	0.0348666	1	LAMA5-AS1	20	62352995	62356480	+	843	antisense	LAMA5 antisense RNA 1 [Source:HGNC Symbol;Acc:HGNC:40334]	-	1	10	0.0694898	0.549635
ENSG00000168961	1.13519	8.8823	-2.85198	0.0348666	1	LGALS9	17	27629798	27649560	+	5714	protein_coding	galectin 9 [Source:HGNC Symbol;Acc:HGNC:6570]	-	1	10	0.010252	0.081089
ENSG00000263271	1.13519	8.8823	-2.85198	0.0348666	1	AC110285.4	17	81461013	81461937	-	424	antisense	novel transcript, antisense to BAHCC1	-	1	10	0.13816	1.09279
ENSG00000235748	1.13519	8.8823	-2.85198	0.0348666	1	SEPT14P12	1	197138748	197139307	-	560	processed_pseudogene	septin 14 pseudogene 12 [Source:HGNC Symbol;Acc:HGNC:51699]	-	1	10	0.104607	0.827397
ENSG00000235169	1.13519	8.8823	-2.85198	0.0348666	1	SMIM1	1	3772761	3775982	+	981	protein_coding	small integral membrane protein 1 (Vel blood group) [Source:HGNC Symbol;Acc:HGNC:44204]	-	1	10	0.0597145	0.472316
ENSG00000231993	1.13519	8.8823	-2.85198	0.0348666	1	EP300-AS1	22	41174591	41197456	-	457	antisense	EP300 antisense RNA 1 [Source:HGNC Symbol;Acc:HGNC:50504]	-	1	10	0.128184	1.01388
ENSG00000237828	9.00734	0.879371	3.17012	0.0348666	1	PA2G4P1	X	120868611	120869807	-	1197	processed_pseudogene	proliferation-associated 2G4 pseudogene 1 [Source:HGNC Symbol;Acc:HGNC:8551]	-	8	1	0.391512	0.0387086
ENSG00000130592	1.13519	8.8823	-2.85198	0.0348666	1	LSP1	11	1852970	1892267	+	5399	protein_coding	lymphocyte specific protein 1 [Source:HGNC Symbol;Acc:HGNC:6707]	-	1	10	0.0108501	0.08582
ENSG00000125910	1.13519	8.8823	-2.85198	0.0348666	1	S1PR4	19	3172346	3180332	+	1664	protein_coding	sphingosine-1-phosphate receptor 4 [Source:HGNC Symbol;Acc:HGNC:3170]	-	1	10	0.0352043	0.278451
ENSG00000166866	9.00734	0.879371	3.17012	0.0348666	1	MYO1A	12	57028517	57051198	-	4438	protein_coding	myosin IA [Source:HGNC Symbol;Acc:HGNC:7595]	-	8	1	0.105597	0.0104403
ENSG00000259867	1.13519	8.8823	-2.85198	0.0348666	1	AC105411.1	16	80155053	80563135	-	2990	antisense	uncharacterized LOC102724084 [Source:NCBI gene;Acc:102724084]	-	1	10	0.0195919	0.154964
ENSG00000284719	9.00734	0.879371	3.17012	0.0348666	1	AL033527.5	1	39799422	39809450	+	1744	lincRNA	novel transcript	-	8	1	0.268715	0.0265678
ENSG00000260633	1.13519	8.8823	-2.85198	0.0348666	1	AC010207.1	3	134347288	134349233	-	1946	lincRNA	novel transcript	-	1	10	0.0301027	0.2381
ENSG00000249709	1.13519	8.8823	-2.85198	0.0348666	1	ZNF564	19	12525370	12551542	-	3622	protein_coding	zinc finger protein 564 [Source:HGNC Symbol;Acc:HGNC:31106]	zf-C2H2	1	10	0.0161734	0.127924
ENSG00000175262	1.13519	8.8823	-2.85198	0.0348666	1	C1orf127	1	10946471	10982037	-	3573	protein_coding	chromosome 1 open reading frame 127 [Source:HGNC Symbol;Acc:HGNC:26730]	-	1	10	0.0163952	0.129679
ENSG00000248787	1.13519	8.8823	-2.85198	0.0348666	1	AC092903.2	3	125907765	125916360	-	1034	lincRNA	novel transcript	-	1	10	0.0566537	0.448107
ENSG00000232486	9.00734	0.879371	3.17012	0.0348666	1	AL592437.2	9	105758164	105760755	+	2434	processed_pseudogene	DEP domain containing 1 (DEPDC1) pseudogene	-	8	1	0.192539	0.0190363
ENSG00000226051	1.13519	8.8823	-2.85198	0.0348666	1	ZNF503-AS1	10	75269819	75373500	+	3426	lincRNA	ZNF503 antisense RNA 1 [Source:HGNC Symbol;Acc:HGNC:27370]	-	1	10	0.0170986	0.135243
ENSG00000260737	1.13519	8.8823	-2.85198	0.0348666	1	LINC01227	16	80566794	80572808	-	2141	lincRNA	long intergenic non-protein coding RNA 1227 [Source:HGNC Symbol;Acc:HGNC:49680]	-	1	10	0.027361	0.216414
ENSG00000182931	1.13519	8.8823	-2.85198	0.0348666	1	WFDC10B	20	45684653	45705019	-	630	protein_coding	WAP four-disulfide core domain 10B [Source:HGNC Symbol;Acc:HGNC:20479]	-	1	10	0.092984	0.735464
ENSG00000243107	9.00734	0.879371	3.17012	0.0348666	1	AC000120.1	7	92200014	92206857	-	1589	sense_overlapping	novel transcript	-	8	1	0.294927	0.0291594
ENSG00000229582	9.00734	0.879371	3.17012	0.0348666	1	AL358074.1	9	125743754	125746552	-	2390	processed_transcript	uncharacterized LOC51145 [Source:NCBI gene;Acc:51145]	-	8	1	0.196083	0.0193867
ENSG00000255986	9.00734	0.879371	3.17012	0.0348666	1	MT1JP	16	56635739	56637086	+	1001	transcribed_unprocessed_pseudogene	metallothionein 1J, pseudogene [Source:HGNC Symbol;Acc:HGNC:7402]	-	8	1	0.468171	0.046288
ENSG00000178026	32.6245	71.1254	-1.12209	0.0352672	1	LRRC75B	22	24585620	24593208	-	3422	protein_coding	leucine rich repeat containing 75B [Source:HGNC Symbol;Acc:HGNC:33155]	-	29	80	0.49644	1.08321
ENSG00000260604	51.7432	105.804	-1.0306	0.0353634	1	AL590004.3	6	3904920	3911979	-	7060	lincRNA	novel transcript	-	46	119	0.381682	0.780988
ENSG00000173253	69.7372	32.0012	1.12014	0.0358234	1	DMRT2	9	1049858	1057552	+	3560	protein_coding	doublesex and mab-3 related transcription factor 2 [Source:HGNC Symbol;Acc:HGNC:2935]	DM	62	36	1.02021	0.468549
ENSG00000238083	56.2417	24.8877	1.1714	0.035924	1	LRRC37A2	17	46511511	46555650	+	6756	protein_coding	leucine rich repeat containing 37 member A2 [Source:HGNC Symbol;Acc:HGNC:32404]	-	50	28	0.43354	0.192031
ENSG00000149646	56.2417	24.8877	1.1714	0.035924	1	CNBD2	20	35954564	36030700	+	5005	protein_coding	cyclic nucleotide binding domain containing 2 [Source:HGNC Symbol;Acc:HGNC:16145]	-	50	28	0.585214	0.259213
ENSG00000157388	37.123	77.3497	-1.05715	0.0366185	1	CACNA1D	3	53328963	53813733	+	20588	protein_coding	calcium voltage-gated channel subunit alpha1 D [Source:HGNC Symbol;Acc:HGNC:1391]	-	33	87	0.0938963	0.195798
ENSG00000092758	37.123	77.3497	-1.05715	0.0366185	1	COL9A3	20	62816244	62841159	+	4841	protein_coding	collagen type IX alpha 3 chain [Source:HGNC Symbol;Acc:HGNC:2219]	-	33	87	0.399326	0.832696
ENSG00000271380	15.7551	38.2255	-1.27337	0.0368698	1	AL451085.2	1	154961825	154962623	+	799	antisense	uncharacterized LOC101928120 [Source:NCBI gene;Acc:101928120]	-	14	43	1.02643	2.49358
ENSG00000269896	39.3723	15.9958	1.29164	0.0368698	1	AL513477.1	1	2350414	2352820	-	2407	transcribed_processed_pseudogene	small nuclear ribonucleoprotein polypeptide N pseudogene [Source:NCBI gene;Acc:100129534]	-	35	18	0.851806	0.346496
ENSG00000257261	15.7551	38.2255	-1.27337	0.0368698	1	AC008014.1	12	46383679	46876159	+	2227	lincRNA	novel transcript	-	14	43	0.368262	0.894644
ENSG00000244625	65.2387	30.2229	1.10624	0.037032	1	MIATNB	22	26672767	26780207	+	2847	lincRNA	MIAT neighbor [Source:HGNC Symbol;Acc:HGNC:50731]	-	58	34	1.19341	0.553342
ENSG00000135604	50.6185	22.2202	1.18239	0.0380252	1	STX11	6	144150526	144188370	+	1926	protein_coding	syntaxin 11 [Source:HGNC Symbol;Acc:HGNC:11429]	-	45	25	1.36869	0.601431
ENSG00000055118	46.12	93.355	-1.01584	0.0381823	1	KCNH2	7	150944961	150978315	-	5877	protein_coding	potassium voltage-gated channel subfamily H member 2 [Source:HGNC Symbol;Acc:HGNC:6251]	-	41	105	0.408674	0.82782
ENSG00000133101	13.5058	34.6688	-1.35349	0.0384107	1	CCNA1	13	36431520	36442882	+	2400	protein_coding	cyclin A1 [Source:HGNC Symbol;Acc:HGNC:1577]	-	12	39	0.2929	0.752931
ENSG00000272189	89.9805	44.4498	1.01493	0.0393026	1	AL024508.2	6	136550661	136552554	+	1894	antisense	novel transcript, antisense to MAP7	-	80	50	2.47434	1.22318
ENSG00000269292	11.2566	30.2229	-1.41672	0.0401014	1	AC093503.2	19	46609277	46610779	-	296	antisense	novel transcript, antisense to CALM3	-	10	34	1.97905	5.32218
ENSG00000253919	31.4999	12.4391	1.33025	0.0401014	1	THAP12P7	8	78760142	78762431	-	2290	processed_pseudogene	THAP domain containing 12 pseudogene 7 [Source:HGNC Symbol;Acc:HGNC:39574]	-	28	14	0.716261	0.283266
ENSG00000248698	11.2566	31.112	-1.45837	0.0401014	1	LINC01085	4	14111968	14140052	+	2587	transcribed_processed_pseudogene	long intergenic non-protein coding RNA 1085 [Source:HGNC Symbol;Acc:HGNC:27198]	-	10	35	0.22644	0.626864
ENSG00000169758	11.2566	31.112	-1.45837	0.0401014	1	TMEM266	15	76059837	76229121	+	5265	protein_coding	transmembrane protein 266 [Source:HGNC Symbol;Acc:HGNC:26763]	-	10	35	0.111263	0.308015
ENSG00000148053	11.2566	30.2229	-1.41672	0.0401014	1	NTRK2	9	84668551	85027070	+	20363	protein_coding	neurotrophic receptor tyrosine kinase 2 [Source:HGNC Symbol;Acc:HGNC:8032]	-	10	34	0.0287678	0.0773641
ENSG00000281189	19.129	43.5607	-1.18312	0.0405677	1	GHET1	7	148987527	148989432	+	1906	lincRNA	gastric carcinoma proliferation enhancing transcript 1 [Source:HGNC Symbol;Acc:HGNC:49425]	-	17	49	0.522486	1.19117
ENSG00000176945	19.129	43.5607	-1.18312	0.0405677	1	MUC20	3	195720882	195741123	+	4249	protein_coding	mucin 20, cell surface associated [Source:HGNC Symbol;Acc:HGNC:23282]	-	17	49	0.234375	0.534332
ENSG00000257086	55.117	25.7769	1.09194	0.0407562	1	AP001453.3	11	64246939	64249494	-	853	lincRNA	novel transcript	-	49	29	3.36508	1.57526
ENSG00000183780	51.7432	104.025	-1.00617	0.0408528	1	SLC35F3	1	233904933	234324516	+	3195	protein_coding	solute carrier family 35 member F3 [Source:HGNC Symbol;Acc:HGNC:23616]	-	46	117	0.843404	1.69675
ENSG00000115468	1.38778e-17	6.21469	-5.67633	0.0409646	1	EFHD1	2	232606057	232682781	+	3052	protein_coding	EF-hand domain family member D1 [Source:HGNC Symbol;Acc:HGNC:29556]	-	0	7	0	0.106271
ENSG00000272149	1.38778e-17	6.21469	-5.67633	0.0409646	1	AC112211.1	3	33144104	33147721	-	305	antisense	novel transcript	-	0	7	0	1.06341
ENSG00000262678	1.38778e-17	6.21469	-5.67633	0.0409646	1	AC004771.5	17	4986466	4987324	+	542	antisense	Novel transcript, antisense to CAMTA2	-	0	7	0	0.598413
ENSG00000266642	1.38778e-17	6.21469	-5.67633	0.0409646	1	AC024267.6	17	28897738	28899402	+	1264	antisense	novel transcript, antisense to DHRS13	-	0	7	0	0.256598
ENSG00000132517	1.38778e-17	6.21469	-5.67633	0.0409646	1	SLC52A1	17	5032600	5052009	-	3934	protein_coding	solute carrier family 52 member 1 [Source:HGNC Symbol;Acc:HGNC:30225]	-	0	7	0	0.0824453
ENSG00000272583	1.38778e-17	6.21469	-5.67633	0.0409646	1	AL592494.3	1	121518366	121518829	-	464	lincRNA	novel transcript	-	0	7	0	0.699008
ENSG00000273891	1.38778e-17	6.21469	-5.67633	0.0409646	1	AL731566.1	10	121965764	121967700	+	1937	antisense	novel transcript, antisense to NSMCE4A	-	0	7	0	0.167444
ENSG00000270571	1.38778e-17	6.21469	-5.67633	0.0409646	1	AC007681.1	2	75154366	75189949	+	3438	antisense	novel transcript, antisense to TACR1	-	0	7	0	0.0943396
ENSG00000235387	1.38778e-17	6.21469	-5.67633	0.0409646	1	SPAAR	9	35909483	35937153	+	2909	protein_coding	small regulatory polypeptide of amino acid response [Source:HGNC Symbol;Acc:HGNC:27244]	-	0	7	0	0.111495
ENSG00000260235	1.38778e-17	6.21469	-5.67633	0.0409646	1	AC105020.3	15	75624793	75625690	+	560	antisense	novel transcript, antisense to SNUPN	-	0	7	0	0.579178
ENSG00000199266	1.38778e-17	6.21469	-5.67633	0.0409646	1	SNORA60	20	38449370	38449503	+	134	snoRNA	small nucleolar RNA, H/ACA box 60 [Source:HGNC Symbol;Acc:HGNC:32654]	-	0	7	0	2.42045
ENSG00000187944	1.38778e-17	6.21469	-5.67633	0.0409646	1	C2orf66	2	196805002	196810276	-	1669	protein_coding	chromosome 2 open reading frame 66 [Source:HGNC Symbol;Acc:HGNC:33809]	-	0	7	0	0.194332
ENSG00000273472	1.38778e-17	6.21469	-5.67633	0.0409646	1	AC096733.2	4	140756528	140757921	+	1394	lincRNA	novel transcript	-	0	7	0	0.232668
ENSG00000130287	1.38778e-17	6.21469	-5.67633	0.0409646	1	NCAN	19	19211973	19252233	+	6905	protein_coding	neurocan [Source:HGNC Symbol;Acc:HGNC:2465]	-	0	7	0	0.0469717
ENSG00000254186	1.38778e-17	6.21469	-5.67633	0.0409646	1	AC113414.1	5	162424042	163437326	-	8161	antisense	novel transcript	-	0	7	0	0.0397426
ENSG00000259828	1.38778e-17	6.21469	-5.67633	0.0409646	1	AL355596.1	6	141447011	141451006	+	3996	lincRNA	novel transcript	-	0	7	0	0.0811661
ENSG00000272627	1.38778e-17	6.21469	-5.67633	0.0409646	1	AC016542.1	10	72766560	72767052	+	493	sense_intronic	novel transcript, sense intronic with MCU	-	0	7	0	0.65789
ENSG00000283602	1.38778e-17	6.21469	-5.67633	0.0409646	1	AC116353.5	5	140569962	140594570	-	2089	transcribed_unitary_pseudogene	novel pseudogene	-	0	7	0	0.155261
ENSG00000204539	1.38778e-17	6.21469	-5.67633	0.0409646	1	CDSN	6	31115090	31120446	-	2552	protein_coding	corneodesmosin [Source:HGNC Symbol;Acc:HGNC:1802]	-	0	7	0	0.127092
ENSG00000169946	1.38778e-17	6.21469	-5.67633	0.0409646	1	ZFPM2	8	104590733	105804532	+	7775	protein_coding	zinc finger protein, FOG family member 2 [Source:HGNC Symbol;Acc:HGNC:16700]	-	0	7	0	0.0417157
ENSG00000224969	1.38778e-17	6.21469	-5.67633	0.0409646	1	AL645608.1	1	1011997	1013193	-	471	antisense	novel transcript	-	0	7	0	0.688619
ENSG00000131914	1.38778e-17	6.21469	-5.67633	0.0409646	1	LIN28A	1	26410778	26429722	+	4008	protein_coding	lin-28 homolog A [Source:HGNC Symbol;Acc:HGNC:15986]	CSD	0	7	0	0.0809231
ENSG00000118194	1.38778e-17	6.21469	-5.67633	0.0409646	1	TNNT2	1	201359008	201377762	-	7259	protein_coding	troponin T2, cardiac type [Source:HGNC Symbol;Acc:HGNC:11949]	-	0	7	0	0.044681
ENSG00000282317	1.38778e-17	6.21469	-5.67633	0.0409646	1	AL451007.2	1	244731024	244731586	+	563	lincRNA	novel transcript	-	0	7	0	0.576092
ENSG00000229017	1.38778e-17	6.21469	-5.67633	0.0409646	1	LINC01277	6	142966421	143038077	-	2484	lincRNA	long intergenic non-protein coding RNA 1277 [Source:HGNC Symbol;Acc:HGNC:50334]	-	0	7	0	0.130572
ENSG00000158517	1.38778e-17	6.21469	-5.67633	0.0409646	1	NCF1	7	74773962	74789315	+	3462	protein_coding	neutrophil cytosolic factor 1 [Source:HGNC Symbol;Acc:HGNC:7660]	-	0	7	0	0.0936856
ENSG00000124479	1.38778e-17	6.21469	-5.67633	0.0409646	1	NDP	X	43948776	43973504	-	1928	protein_coding	NDP, norrin cystine knot growth factor [Source:HGNC Symbol;Acc:HGNC:7678]	-	0	7	0	0.168226
ENSG00000223685	1.38778e-17	6.21469	-5.67633	0.0409646	1	LINC00571	13	38050817	38143232	-	1183	lincRNA	long intergenic non-protein coding RNA 571 [Source:HGNC Symbol;Acc:HGNC:43721]	-	0	7	0	0.274167
ENSG00000259584	1.38778e-17	6.21469	-5.67633	0.0409646	1	AC021755.2	15	40075204	40078704	-	864	lincRNA	novel transcript	-	0	7	0	0.375393
ENSG00000260592	1.38778e-17	6.21469	-5.67633	0.0409646	1	AC130456.3	16	19476916	19487899	-	633	antisense	novel transcript, antisense to TMC5	-	0	7	0	0.512385
ENSG00000166664	2.25974	10.6607	-2.18525	0.041032	1	CHRFAM7A	15	30357766	30393849	-	6837	protein_coding	CHRNA7 (exons 5-10) and FAM7A (exons A-E) fusion [Source:HGNC Symbol;Acc:HGNC:15781]	-	2	12	0.0171361	0.0813238
ENSG00000231970	2.25974	10.6607	-2.18525	0.041032	1	AL355490.2	10	97401115	97419524	+	548	antisense	novel transcript	-	2	12	0.213795	1.01462
ENSG00000230606	11.2566	1.76856	2.57931	0.041032	1	AC092683.1	2	97416165	97433527	-	5278	lincRNA	novel transcript	-	10	2	0.110989	0.0175575
ENSG00000257829	2.25974	10.6607	-2.18525	0.041032	1	AC121757.1	12	52306616	52308371	-	624	antisense	novel transcript, antisense to KRT86	-	2	12	0.187756	0.891043
ENSG00000270177	2.25974	10.6607	-2.18525	0.041032	1	AC104109.2	5	134226410	134227827	+	1418	lincRNA	novel transcript	-	2	12	0.0826233	0.392109
ENSG00000259813	2.25974	10.6607	-2.18525	0.041032	1	AC138028.3	16	88696501	88698610	+	213	antisense	novel transcript, antisense to RNF166	-	2	12	0.550046	2.61038
ENSG00000261662	2.25974	10.6607	-2.18525	0.041032	1	AL359752.1	1	119909255	119910613	-	1359	sense_overlapping	novel transcript, sense overlapping NOTCH2	-	2	12	0.0862103	0.409132
ENSG00000259536	2.25974	10.6607	-2.18525	0.041032	1	AC091045.1	15	40488041	40558019	+	2321	antisense	novel transcript, antisense to C15orf57	-	2	12	0.0504782	0.239557
ENSG00000167371	2.25974	10.6607	-2.18525	0.041032	1	PRRT2	16	29811382	29815892	+	3755	protein_coding	proline rich transmembrane protein 2 [Source:HGNC Symbol;Acc:HGNC:30500]	-	2	12	0.031201	0.148072
ENSG00000246777	2.25974	10.6607	-2.18525	0.041032	1	AC044802.1	16	66751752	66754740	+	2894	lincRNA	uncharacterized LOC106699570 [Source:NCBI gene;Acc:106699570]	-	2	12	0.0404837	0.192125
ENSG00000127578	2.25974	10.6607	-2.18525	0.041032	1	WFIKKN1	16	629239	634116	+	4878	protein_coding	WAP, follistatin/kazal, immunoglobulin, kunitz and netrin domain containing 1 [Source:HGNC Symbol;Acc:HGNC:30912]	-	2	12	0.024018	0.113983
ENSG00000227704	2.25974	10.6607	-2.18525	0.041032	1	AL354892.1	6	169725504	169738992	+	335	antisense	novel transcript	-	2	12	0.349731	1.65973
ENSG00000163705	11.2566	1.76856	2.57931	0.041032	1	FANCD2OS	3	10081317	10108231	-	1895	protein_coding	FANCD2 opposite strand [Source:HGNC Symbol;Acc:HGNC:28623]	-	10	2	0.309129	0.0489016
ENSG00000269946	11.2566	1.76856	2.57931	0.041032	1	AL158152.2	9	94166289	94200627	+	235	lincRNA	novel transcript	-	10	2	2.49276	0.394334
ENSG00000140986	11.2566	1.76856	2.57931	0.041032	1	RPL3L	16	1943974	1957606	-	2758	protein_coding	ribosomal protein L3 like [Source:HGNC Symbol;Acc:HGNC:10351]	-	10	2	0.2124	0.0335999
ENSG00000233017	2.25974	10.6607	-2.18525	0.041032	1	AL121832.1	20	62427827	62447621	+	1386	antisense	uncharacterized LOC105372710 [Source:NCBI gene;Acc:105372710]	-	2	12	0.0845309	0.401162
ENSG00000142347	18.0043	41.7823	-1.21006	0.0415351	1	MYO1F	19	8520790	8577577	-	8549	protein_coding	myosin IF [Source:HGNC Symbol;Acc:HGNC:7600]	-	16	47	0.109636	0.254733
ENSG00000079385	10.132	26.6661	-1.38719	0.041904	1	CEACAM1	19	42507304	42561234	-	5524	protein_coding	carcinoembryonic antigen related cell adhesion molecule 1 [Source:HGNC Symbol;Acc:HGNC:1814]	-	9	30	0.0954416	0.251634
ENSG00000255847	10.132	26.6661	-1.38719	0.041904	1	AP003717.1	11	73963657	73970287	-	1412	antisense	novel transcript	-	9	30	0.373385	0.984439
ENSG00000204745	16.8797	40.0039	-1.23996	0.0425719	1	AC083899.1	2	87125198	87196629	+	3795	unprocessed_pseudogene	anaphase promoting complex subunit 1 (ANAPC1) pseudogene	-	15	45	0.231541	0.549418
ENSG00000164236	38.2476	80.0173	-1.06306	0.0426331	1	ANKRD33B	5	10564330	10657816	+	9783	protein_coding	ankyrin repeat domain 33B [Source:HGNC Symbol;Acc:HGNC:35240]	-	34	90	0.20359	0.426258
ENSG00000255062	9.00734	24.8877	-1.45587	0.0428142	1	AP001318.2	11	126294298	126304318	-	629	antisense	novel transcript, antisense to DCPS and TIRAP	-	8	28	0.745055	2.06257
ENSG00000004838	28.126	59.566	-1.07999	0.0431193	1	ZMYND10	3	50341110	50346852	-	4009	protein_coding	zinc finger MYND-type containing 10 [Source:HGNC Symbol;Acc:HGNC:19412]	-	25	67	0.365303	0.774356
ENSG00000132692	23.6275	7.9931	1.54664	0.043693	1	BCAN	1	156641390	156659532	+	4931	protein_coding	brevican [Source:HGNC Symbol;Acc:HGNC:23059]	-	21	9	0.249478	0.0845687
ENSG00000231160	7.88272	23.1094	-1.53935	0.043693	1	KLF3-AS1	4	38612701	38664883	-	4830	processed_transcript	KLF3 antisense RNA 1 [Source:HGNC Symbol;Acc:HGNC:25796]	-	7	26	0.0848984	0.249418
ENSG00000197753	13.5058	3.54705	1.88757	0.0439913	1	LHFPL5	6	35805293	35833874	+	2727	protein_coding	LHFPL tetraspan subfamily member 5 [Source:HGNC Symbol;Acc:HGNC:21253]	-	12	4	0.257777	0.0679637
ENSG00000201558	13.5058	3.54705	1.88757	0.0439913	1	RNVU1-6	1	146052081	146052244	-	164	snRNA	RNA, variant U1 small nuclear 6 [Source:HGNC Symbol;Acc:HGNC:48314]	-	12	4	4.28634	1.1301
ENSG00000269068	13.5058	3.54705	1.88757	0.0439913	1	AC009955.4	2	219559083	219559626	+	544	antisense	novel transcript, antisense to OBSL1	-	12	4	1.2922	0.340693
ENSG00000273216	13.5058	3.54705	1.88757	0.0439913	1	AC002059.1	22	29316744	29317220	-	477	sense_intronic	novel transcript, novel transcript, sense intronic to RASL10A	-	12	4	1.47371	0.388547
ENSG00000267605	13.5058	3.54705	1.88757	0.0439913	1	AC016590.1	19	37265939	37271518	-	2781	lincRNA	novel transcript	-	12	4	0.252772	0.066644
ENSG00000169962	6.7581	20.4418	-1.58214	0.0444891	1	TAS1R3	1	1331314	1335306	+	3433	protein_coding	taste 1 receptor member 3 [Source:HGNC Symbol;Acc:HGNC:15661]	-	6	23	0.102383	0.310425
ENSG00000227885	6.7581	20.4418	-1.58214	0.0444891	1	AL590652.1	6	53740749	53794274	-	2374	processed_transcript	novel transcript	-	6	23	0.148054	0.4489
ENSG00000270504	20.2536	46.2282	-1.18667	0.0447435	1	AL391422.4	6	3751111	3753871	+	2761	antisense	novel transcript, antisense to PXDC1	-	18	52	0.381905	0.872648
ENSG00000187066	20.2536	46.2282	-1.18667	0.0447435	1	TMEM262	11	65084979	65089375	-	4194	protein_coding	transmembrane protein 262 [Source:HGNC Symbol;Acc:HGNC:49389]	-	18	52	0.251416	0.574483
ENSG00000183018	20.2536	46.2282	-1.18667	0.0447435	1	SPNS2	17	4498838	4539035	+	4111	protein_coding	sphingolipid transporter 2 [Source:HGNC Symbol;Acc:HGNC:26992]	-	18	52	0.256492	0.586081
ENSG00000269586	35.9984	15.1067	1.2446	0.044879	1	CT45A10	X	135881063	135889086	-	1012	protein_coding	cancer/testis antigen family 45 member A10 [Source:HGNC Symbol;Acc:HGNC:51263]	-	32	17	1.85233	0.778342
ENSG00000184619	5.63349	18.6634	-1.70955	0.0451175	1	KRBA2	17	8356902	8376711	-	3701	protein_coding	KRAB-A domain containing 2 [Source:HGNC Symbol;Acc:HGNC:26989]	-	5	21	0.0791407	0.262907
ENSG00000271447	5.63349	18.6634	-1.70955	0.0451175	1	MMP28	17	35756249	35795707	-	2858	protein_coding	matrix metallopeptidase 28 [Source:HGNC Symbol;Acc:HGNC:14366]	-	5	21	0.102484	0.340455
ENSG00000152779	5.63349	18.6634	-1.70955	0.0451175	1	SLC16A12	10	89430299	89556641	-	4835	protein_coding	solute carrier family 16 member 12 [Source:HGNC Symbol;Acc:HGNC:23094]	-	5	21	0.060579	0.201245
ENSG00000266261	3.3843	15.1067	-2.12328	0.0452022	1	AC005324.5	17	15651590	15654489	+	571	antisense	novel transcript	-	3	17	0.307775	1.37948
ENSG00000070669	15.7551	4.43627	1.79592	0.0452022	1	ASNS	7	97852118	97872542	-	4455	protein_coding	asparagine synthetase (glutamine-hydrolyzing) [Source:HGNC Symbol;Acc:HGNC:753]	-	14	5	0.18409	0.0520025
ENSG00000276814	3.3843	15.1067	-2.12328	0.0452022	1	AC004801.6	12	48039784	48040761	-	978	lincRNA	novel transcript	-	3	17	0.179693	0.805401
ENSG00000272936	3.3843	15.1067	-2.12328	0.0452022	1	AC096586.1	4	44704405	44704965	+	561	antisense	novel transcript, antisense to GNPDA2	-	3	17	0.313262	1.40407
ENSG00000279164	15.7551	4.43627	1.79592	0.0452022	1	AL118508.3	20	23148086	23149939	+	1854	TEC	TEC	-	14	5	0.442351	0.124957
ENSG00000236540	3.3843	15.1067	-2.12328	0.0452022	1	AC006547.1	22	20058030	20070569	-	2267	antisense	novel transcript, antisense to C22orf25	-	3	17	0.0775209	0.347456
ENSG00000214559	3.3843	15.1067	-2.12328	0.0452022	1	AC019077.1	4	98251688	98261630	-	397	antisense	novel transcript	-	3	17	0.442669	1.98409
ENSG00000232949	15.7551	4.43627	1.79592	0.0452022	1	AC002480.2	7	22589705	22591622	+	557	antisense	novel transcript, antisense to STEAP1B	-	14	5	1.47239	0.415927
ENSG00000272899	4.50889	16.885	-1.88033	0.045436	1	ATP6V1FNB	7	128866308	128872044	+	3902	protein_coding	ATP6V1F neighbor [Source:HGNC Symbol;Acc:HGNC:52392]	-	4	19	0.0600512	0.225615
ENSG00000207280	16.8797	5.32549	1.63821	0.045436	1	SNORD20	2	231456444	231456523	-	80	snoRNA	small nucleolar RNA, C/D box 20 [Source:HGNC Symbol;Acc:HGNC:10143]	-	15	6	10.9837	3.47507
ENSG00000226853	4.50889	16.885	-1.88033	0.045436	1	AC010894.2	2	174487389	174488386	+	791	lincRNA	novel transcript	-	4	19	0.296232	1.11296
ENSG00000175773	4.50889	16.885	-1.88033	0.045436	1	AP002986.1	11	130314993	130403657	+	2628	lincRNA	uncharacterized LOC646383 [Source:NCBI gene;Acc:646383]	-	4	19	0.0891628	0.334989
ENSG00000255435	4.50889	16.885	-1.88033	0.045436	1	AP001267.3	11	118511911	118531094	-	1054	antisense	uncharacterized LOC101929089 [Source:NCBI gene;Acc:101929089]	-	4	19	0.222315	0.835247
ENSG00000278071	4.50889	16.885	-1.88033	0.045436	1	AL161669.3	14	103208100	103208876	+	777	lincRNA	novel transcript	-	4	19	0.30157	1.13301
ENSG00000185664	23.6275	51.5633	-1.12268	0.0474097	1	PMEL	12	55954105	55973317	-	3901	protein_coding	premelanosome protein [Source:HGNC Symbol;Acc:HGNC:10880]	-	21	58	0.31535	0.688897
ENSG00000166147	12.3812	32.0012	-1.36278	0.0475441	1	FBN1	15	48408306	48645849	-	16057	protein_coding	fibrillin 1 [Source:HGNC Symbol;Acc:HGNC:3603]	-	11	36	0.0401307	0.103882
ENSG00000207110	32.6245	13.3283	1.2821	0.0475441	1	RNU1-106P	8	127999131	127999294	+	164	snRNA	RNA, U1 small nuclear 106, pseudogene [Source:HGNC Symbol;Acc:HGNC:48448]	-	29	15	10.3586	4.23789
ENSG00000268854	11.2566	29.3337	-1.37383	0.0490282	1	AC020909.3	19	50480119	50483351	-	375	antisense	novel transcript, antisense to EMC10	-	10	33	1.56213	4.07741
ENSG00000206754	30.3752	12.4391	1.27799	0.0490282	1	SNORD101	6	132815307	132815379	+	73	snoRNA	small nucleolar RNA, C/D box 101 [Source:HGNC Symbol;Acc:HGNC:32764]	-	27	14	21.6665	8.88602
ENSG00000270580	11.2566	29.3337	-1.37383	0.0490282	1	PKD1P6-NPIPP1	16	15104723	15131601	-	3043	processed_transcript	PKD1P6-NPIPP1 readthrough [Source:NCBI gene;Acc:105369154]	-	10	33	0.192507	0.502475
ENSG00000273443	30.3752	12.4391	1.27799	0.0490282	1	AL645608.8	1	1062208	1063288	-	829	lincRNA	novel transcript	-	27	14	1.90791	0.782484
ENSG00000243629	57.3663	27.5553	1.05376	0.0496537	1	LINC00880	3	157081667	157123004	-	2018	lincRNA	long intergenic non-protein coding RNA 880 [Source:HGNC Symbol;Acc:HGNC:27948]	-	51	31	1.48046	0.711775
